# Supplementary material for: Dermal fibroblast cultures recapitulate differences between deermice and mice in their responses to a Toll-like receptor agonist
Source: Front Immunol. 2025 Nov 4;16:1666789. doi: 10.3389/fimmu.2025.1666789 (PMC12623179; doi:10.3389/fimmu.2025.1666789)
Supplement: Supplementary file 10 [file Table1.xlsx]

## Sheet: Table S1
Table S1. Line listing of samples under BioProject PRJNA1168383 and with their characteristics and accession numbers
					Control - saline				Pam3CSK4 1 µg/ml				Pam3CSK4 10 µg/ml
number	animal ID	species	stock	sex	BioSample	PE150 reads	SRA	GEO	BioSample	PE150 reads	SRA	GEO	BioSample	PE150 reads	SRA	GEO
1	25417	Peromyscus leucopus	LL	female	SAMN45236433	62061469	SRR31668291	GSM9100090	SAMN45236432	57480172	SRR31668292	GSM9100089	SAMN45236431	57802220	SRR31668293	GSM9100088
2	25418	Peromyscus leucopus	LL	female	SAMN45236430	53885821	SRR31668294	GSM9100093	SAMN45236429	62753260	SRR31668295	GSM9100092	SAMN45236428	64192593	SRR31668262	GSM9100091
3	25459	Peromyscus leucopus	LL	female	SAMN45236424	66116931	SRR31668266	GSM9100096	SAMN45236423	55069478	SRR31668267	GSM9100095	SAMN45236422	71210765	SRR31668274	GSM9100094
4	25510	Peromyscus leucopus	LL	male	SAMN45236421	68185985	SRR31668285	GSM9100099	SAMN45236420	69777800	SRR31668296	GSM9100098	SAMN45236419	75123467	SRR31668297	GSM9100097
5	25558	Peromyscus leucopus	LL	male	SAMN45236427	68264338	SRR31668263	GSM9100102	SAMN45236426	67367713	SRR31668264	GSM9100101	SAMN45236425	70462671	SRR31668265	GSM9100100
6	MF1	Mus musculus	CD-1	female	SAMN45236442	70502563	SRR31668281	GSM9100069	SAMN45236441	68600982	SRR31668282	GSM9100068	SAMN45236440	72470228	SRR31668283	GSM9100067
7	MF2	Mus musculus	CD-1	female	SAMN45236445	62561601	SRR31668278	GSM9100072	SAMN45236444	58171570	SRR31668279	GSM9100071	SAMN45236443	59452728	SRR31668280	GSM9100070
8	MF3	Mus musculus	CD-1	female	SAMN45236447	69456772	SRR31668276	GSM9100075	SAMN45236448	62560040	SRR31668275	GSM9100074	SAMN45236446	68555317	SRR31668277	GSM9100073
9	MM1	Mus musculus	CD-1	male	SAMN45236436	63434915	SRR31668288	GSM9100078	SAMN45236435	82867487	SRR31668289	GSM9100077	SAMN45236434	77940881	SRR31668290	GSM9100076
10	MM2	Mus musculus	CD-1	male	SAMN45236439	67833497	SRR31668284	GSM9100081	SAMN45236438	77880118	SRR31668286	GSM9100080	SAMN45236437	60443235	SRR31668287	GSM9100079
