# Supplementary material for: Dermal fibroblast cultures recapitulate differences between deermice and mice in their responses to a Toll-like receptor agonist
Source: Front Immunol. 2025 Nov 4;16:1666789. doi: 10.3389/fimmu.2025.1666789 (PMC12623179; doi:10.3389/fimmu.2025.1666789)
Supplement: Supplementary file 11 [file Table2.xlsx]

## Sheet: Table S2
Table S2. 365 protein coding sequences (CDS) that are differentially transcribed for either or both P. leucopus and M. musculus. Gene product names are give in Table S3.
		Normalized for total reads within each species																																LN (reads for gene/reads for Gapdh)
Animal		25417	25418	25459	25510	25558	25417	25418	25459	25510	25558	25417	25418	25459	25510	25558	MF1	MF2	MF3	MM1	MM2	MF1	MF2	MF3	MM1	MM2	MF1	MF2	MF3	MM1	MM2			25417	25418	25459	25510	25558	25417	25418	25459	25510	25558	25417	25418	25459	25510	25558	MF1
Reads		119097150	103740364	127030698	129113686	128335870	111751438	119523718	103133756	134780704	129096266	109752490	124922332	135914678	142568278	132487262	139413500	119959784	131480884	124690782	133567182	135418140	113731976	120424732	163220024	153264878	143115492	114538282	132266010	153385286	119314960
Genus		Peromyscus	Peromyscus	Peromyscus	Peromyscus	Peromyscus	Peromyscus	Peromyscus	Peromyscus	Peromyscus	Peromyscus	Peromyscus	Peromyscus	Peromyscus	Peromyscus	Peromyscus	Mus	Mus	Mus	Mus	Mus	Mus	Mus	Mus	Mus	Mus	Mus	Mus	Mus	Mus	Mus			Peromyscus	Peromyscus	Peromyscus	Peromyscus	Peromyscus	Peromyscus	Peromyscus	Peromyscus	Peromyscus	Peromyscus	Peromyscus	Peromyscus	Peromyscus	Peromyscus	Peromyscus	Mus
Sex		F	F	F	M	M	F	F	F	M	M	F	F	F	M	M	F	F	F	M	M	F	F	F	M	M	F	F	F	M	M			F	F	F	M	M	F	F	F	M	M	F	F	F	M	M	F
Treatment		control	control	control	control	control	1 µg Pam3	1 µg Pam3	1 µg Pam3	1 µg Pam3	1 µg Pam3	10 µg Pam3	10 µg Pam3	10 µg Pam3	10 µg Pam3	10 µg Pam3	control	control	control	control	control	1 µg Pam3	1 µg Pam3	1 µg Pam3	1 µg Pam3	1 µg Pam3	10 µg Pam3	10 µg Pam3	10 µg Pam3	10 µg Pam3	10 µg Pam3			control	control	control	control	control	1 µg Pam3	1 µg Pam3	1 µg Pam3	1 µg Pam3	1 µg Pam3	10 µg Pam3	10 µg Pam3	10 µg Pam3	10 µg Pam3	10 µg Pam3	control
	CDS																																CDS
	Abcc1	6719.16	8319.35	7489.67	8535.01	5971.96	7475.58	8753.09	8194.76	10229.1	8843.04	6658.16	8589.21	5414.67	10024.4	3742.91	9958.38	11314.6	15893.5	11962	6566.21	19805.1	26133.2	27900.3	26754.7	19797.4	21497.3	26059.7	29847.2	24657.4	21494.6		Abcc1	-2.94415	-2.94353	-2.83345	-2.61021	-3.09647	-2.85555	-2.8	-2.71981	-2.48701	-2.76962	-3.10598	-2.85359	-3.35194	-2.53724	-3.83214	-3.47135
	Ackr3	6441.44	5058.47	5727.28	8316.11	5283.41	6134.86	4433.85	5388.58	7906.02	5108.89	7997.44	5092.86	6848.47	8802.96	6865.42	3593.96	6248.52	3271.89	4046.08	4239.87	9174.25	10689.4	6333.89	9962.44	14947.6	9670.07	10858.3	6655.98	9040.85	15020.4		Ackr3	-2.98635	-3.44097	-3.10169	-2.63619	-3.21895	-3.05317	-3.48003	-3.13896	-2.7446	-3.31818	-2.92273	-3.37617	-3.11707	-2.66716	-3.22563	-4.49033
	Acot1	2082.9	1426.41	1924.64	1447.2	1281.9	1701.86	931.378	1481.47	1151.02	1085.06	1665.38	890.14	1520.07	1188.56	1025.62	3157.37	3074.3	1598.47	2990.77	4724.48	1662.14	1531.74	1266.34	1321.91	1512.05	1523.42	1617.47	1273.8	1269.47	1374.11		Acot1	-4.11502	-4.70637	-4.19185	-4.38418	-4.63459	-4.33502	-5.03954	-4.42971	-4.67084	-4.8668	-4.49132	-5.11946	-4.62183	-4.66878	-5.126	-4.61981
	Actb	1.60915e+06	1.71641e+06	1.53273e+06	1.34944e+06	1.2076e+06	1.48447e+06	1.46644e+06	1.33302e+06	1.21081e+06	1.10439e+06	1.56317e+06	1.48583e+06	1.65595e+06	1.26175e+06	1.22106e+06	589391	519355	878781	662496	449674	523400	466204	772450	605437	374610	535557	496519	815955	607998	409071		Actb	2.5342	2.38576	2.4877	2.45294	2.21267	2.43549	2.32108	2.37178	2.2867	2.05768	2.35249	2.29952	2.37089	2.29789	1.9552	0.609225
	Adam17	4379.27	4920.47	4731.44	5196.14	4501.57	15331.1	18983.8	15425	18984	22714.7	15277.4	18975.5	12129.7	19896.5	13339.6	6873.61	9117.43	6905.41	6999.46	7317.07	8779.86	13862.9	9014.76	10323.1	11154.4	9560.26	13515.3	9067.64	10772.3	11803.3		Adam17	-3.37215	-3.46862	-3.29267	-3.10639	-3.37907	-2.13738	-2.02588	-2.08737	-1.8687	-1.82631	-2.27553	-2.06101	-2.5455	-1.85177	-2.56146	-3.84203
	Adamts9	491.191	53.5351	586.816	746.539	1014.56	133.631	16.5211	193.86	229.837	204.585	86.5864	7.90357	96.2527	215.551	40.056	1163.59	2873.34	1342.18	1616.08	3118.08	4275.35	18475.7	5665.88	7791.09	10020.4	4687.53	16563	5726.56	6962.99	11013		Adamts9	-5.55815	-7.97114	-5.37845	-5.04547	-4.86827	-6.87254	-9.01387	-6.4589	-6.27839	-6.53126	-7.43711	-9.72551	-7.37168	-6.37229	-8.34509	-5.61749
	Adm	5251.81	5058.47	4441.92	11390.2	1826.21	10016.8	11248.8	11015.3	18013.3	6037.17	12540.4	12338.5	15244.3	20203.8	7973.94	3274.88	3941.41	2980.16	3895.47	5902.11	7127.55	11604	6833.79	10747.4	13592.8	6934.05	11064.1	7238	10011.6	12077.9		Adm	-3.1905	-3.44097	-3.3558	-2.32166	-4.28092	-2.56296	-2.54917	-2.42405	-1.92118	-3.15126	-2.47294	-2.49141	-2.31697	-1.83644	-3.07597	-4.58328
	Ak4	230.052	114.208	321.583	283.895	222.145	227.503	85.7033	251.3	287.525	423.51	333.976	188.698	290.574	347.132	276.666	914.252	1239.05	1305.72	957.046	441.736	2672.22	3424.16	3174.13	2757.23	2741.67	2862.59	3503.54	3058.13	2858.48	2806.27		Ak4	-6.31438	-7.22324	-5.9785	-6.01014	-6.38365	-6.34353	-7.41478	-6.20056	-6.05532	-5.80618	-6.09567	-6.66653	-6.2737	-5.89754	-6.43361	-5.85842
	Ampd3	2168.91	2004.59	2629.98	3499.46	903.007	5370.62	2145.68	6347.11	3174.68	7213.05	4970.29	2105.31	4166.11	3158.82	3147.66	1456.88	3983.6	3171.61	3599.6	2014.24	4219.29	9450.39	8318	8241.51	6708.63	4265.03	9438.52	8220.79	6968.2	6132.71		Ampd3	-4.07458	-4.36629	-3.87975	-3.50161	-4.98463	-3.18619	-4.2056	-2.97527	-3.65683	-2.97333	-3.3983	-4.25927	-3.61402	-3.69185	-4.00529	-5.39288
	Aqp5	2.07254	0	0	0	0	2.20877	0	0	0	1.91201	0	0	0	0	3.72614	1322.18	1925.18	1292.55	1774.17	1379.05	313.742	237.724	238.889	289.677	210.296	256.851	296.516	242.677	215.341	186.415		Aqp5	-10.6345	-11.97	-11.7549	-11.6623	-11.7915	-10.6092	-11.8773	-11.7312	-11.7201	-10.7883	-11.9097	-11.912	-11.949	-11.7501	-10.5069	-5.48983
	Arg1	16.5803	19.0347	31.0896	38.235	45.1984	13.2526	45.4331	56.2433	41.2058	87.9524	35.984	26.6746	67.1953	34.6267	190.965	3.82133	14.4333	4.05188	0	1.99429	5.90111	10.5395	2.21194	0	3.47597	0.93062	5.81404	4.02783	1.73662	2.23251		Arg1	-8.89024	-8.97252	-8.28633	-7.99269	-7.95852	-9.11814	-8.03926	-7.68387	-7.97755	-7.36902	-8.29925	-8.59145	-7.72662	-8.17702	-6.80271	-11.1046
	Arg2	4.14507	2.37934	5.8293	1.91175	12.5017	4.41754	3.09771	23.9333	16.4823	14.3401	2.249	11.8554	4.54022	13.8507	18.6307	47.7666	184.303	42.5447	45.9296	52.8488	1043.51	3239.13	815.1	1791.1	2470.55	1044.16	2705.86	922.372	2104.79	2681.25		Arg2	-10.119	-10.7523	-9.83364	-10.5935	-9.18865	-10.0854	-10.4668	-8.51498	-8.85892	-9.12665	-10.7314	-9.3582	-10.237	-9.05207	-9.08293	-8.79058
	Asap3	1230.05	1351.46	1422.35	1518.89	1915.64	4354.59	4111.69	5655.44	6110.36	7120.32	3635.51	3651.45	4003.57	5517.76	3539.83	2689.26	3247.5	2163.7	2478.06	3207.82	2697.79	2677.03	2594.61	2066.91	2943.28	2559.2	2975.63	2389.51	1773.96	2980.41		Asap3	-4.64139	-4.7603	-4.4941	-4.33587	-4.23314	-3.39586	-3.55544	-3.09063	-3.0022	-2.98627	-3.71095	-3.70881	-3.6538	-3.13421	-3.88791	-4.78023
	Ass1	12.4352	13.0863	27.2034	117.573	54.8151	12.1482	8.26056	23.9333	129.111	40.1522	42.731	11.8554	27.2413	117.731	40.056	27950.1	23091.1	31102.2	26458.7	9971.47	71181.1	69915.4	64094.3	81993.3	39071.7	75387.7	67133.6	71099.2	81229.6	43949.3		Ass1	-9.15914	-9.32478	-8.41542	-6.88673	-7.76942	-9.19879	-9.65151	-8.51498	-6.85171	-8.13984	-8.13168	-9.3582	-8.60821	-6.97326	-8.34509	-2.43941
	Atp2b4	15074.6	7484.2	9249.15	10081.6	9157.01	17608.3	12163.7	12061.2	15483.3	14557.1	11438.4	11645.9	4533.87	14013.4	2353.06	5125.35	3545.05	5221.86	4620.74	4198.99	26941.5	21045	24407.6	27498.1	33791.7	28426.7	20437.5	23231.5	22768.9	31884.8		Atp2b4	-2.13619	-3.0493	-2.62247	-2.44369	-2.66909	-1.99889	-2.47098	-2.33335	-2.07252	-2.27122	-2.56491	-2.54917	-3.52944	-2.20228	-4.29613	-4.13547
	B4galt5	2066.32	2688.65	1956.7	2547.41	1493.47	1782.48	3071.9	1869.19	2349.65	1732.28	1700.24	3071.53	1213.15	2215.24	736.845	1915.44	2301.56	2973.07	1506.07	1399	5430.98	6651.58	6858.12	4480.61	5868.31	5592.1	6162.89	6503.93	4113.19	5688.44		B4galt5	-4.12301	-4.07282	-4.17534	-3.81903	-4.48194	-4.28876	-3.8469	-4.19738	-3.95766	-4.39935	-4.47062	-3.88171	-4.8472	-4.04655	-5.45629	-5.1194
	Batf2	119.171	129.674	123.387	147.205	94.2435	414.144	973.713	514.566	477.072	649.127	479.037	1016.6	621.102	546.236	677.226	7.64265	1.11026	1.01297	10.6813	1.99429	13.7692	22.25	25.4373	6.52793	1.73799	5.58372	19.7678	2.01391	9.55142	22.3251		Batf2	-6.9681	-7.09728	-6.93147	-6.66366	-7.23503	-5.74645	-4.99513	-5.48592	-5.55034	-5.37995	-5.73587	-4.98677	-5.51589	-5.44524	-5.54055	-10.5209
	Bcl3	484.777	1097	326.231	361.71	321.913	2947.16	4536.35	2761.74	2653.97	3177.31	3429.86	4142.09	3169.9	2847.38	3646.05	2718.55	2732.67	2262.92	2262.67	2698.26	3964.11	3261.35	2569.76	2973.68	3930.29	3893.45	3726.78	2516.25	2583	3812		Bcl3	-5.57127	-4.96874	-5.9642	-5.76865	-6.01409	-3.78614	-3.45718	-3.8072	-3.83592	-3.79301	-3.76917	-3.58277	-3.88722	-3.79561	-3.85835	-4.7694
	Bdkrb1	3184.45	1867.78	3483	3230.86	3054.26	8795.32	6769.53	8040.39	8704.5	7913.8	10608.5	7802.8	10265.4	10056.4	9846.33	385.954	303.1	506.485	492.409	290.17	1090.72	949.724	1439.97	1532.43	1098.41	1028.34	874.432	1547.69	1419.69	1068.26		Bdkrb1	-3.69067	-4.43694	-3.59893	-3.58145	-3.76685	-2.69299	-3.05694	-2.73882	-2.6484	-2.88063	-2.64023	-2.9496	-2.71236	-2.53405	-2.86507	-6.71932
	Bhlhe40	4206.21	3485.73	3339.21	2896.3	3472.59	5730.65	3173.09	4778.28	3919.13	6419.57	6615.43	3596.13	4548.4	4402.78	6221.73	5197.96	6612.69	6505.29	4175.33	3012.38	9625.69	10966.9	9708.2	9117.07	7064.91	11077.2	11737.4	11479.3	9528.84	9389.95		Bhlhe40	-3.41246	-3.81327	-3.64107	-3.69072	-3.63853	-3.12132	-3.8145	-3.25913	-3.44623	-3.08986	-3.11242	-3.72407	-3.52624	-3.3599	-3.32406	-4.12141
	Bid	1012.43	3233.52	996.81	1133.67	867.425	3369.48	8847.06	4524.59	3778.11	3936.83	3918.88	9150.36	5472.78	4165.59	5786.7	1007.87	837.133	1153.77	834.211	672.077	2676.15	2581	2977.27	2562.21	2511.39	2464.28	2551.2	2907.08	2325.34	2564.04		Bid	-4.83592	-3.88835	-4.8493	-4.62816	-5.02479	-3.65227	-2.78932	-3.31368	-3.48286	-3.57873	-3.63592	-2.79031	-3.34127	-3.41527	-3.39654	-5.76103
	Birc3	2260.1	2398.37	2616.38	2643.95	2521.5	12231.1	11841.5	15277.8	18170.8	20543.6	16378.3	14342	18497.8	20286	27388.1	2882.24	3464	2375.41	2954.45	3332.47	7006.58	8381.22	6886.87	8167.26	8988	6851.22	8489.67	6554.28	7611.61	8232.39		Birc3	-4.03341	-4.18702	-3.88493	-3.78185	-3.95847	-2.36326	-2.49782	-2.09696	-1.91248	-1.92676	-2.20596	-2.34095	-2.12353	-1.83238	-1.84213	-4.71095
	Btg2	456.994	630.524	444.97	578.305	731.83	1828.86	1767.76	1779.44	2513.55	3804.9	2291.73	1874.13	1913.25	3000.4	3593.86	504.415	429.669	573.341	592.813	435.753	753.375	509.408	752.06	766.216	716.05	730.537	622.103	900.219	896.965	651.894		Btg2	-5.63016	-5.52185	-5.65461	-5.30043	-5.19456	-4.26308	-4.39924	-4.24656	-3.89025	-3.61281	-4.17223	-4.37553	-4.39191	-3.74328	-3.87276	-6.45224
	C1qtnf7	429.015	291.469	396.392	948.228	221.184	457.215	270.533	343.443	983.445	253.341	556.627	256.866	448.574	1060.44	299.954	181.513	887.095	217.788	128.176	257.264	1311.03	2698.11	1278.5	1167.68	1616.33	1247.96	2672.13	1246.61	1028.95	1616.34		C1qtnf7	-5.6932	-6.29163	-5.76994	-4.80661	-6.38796	-5.64774	-6.27319	-5.88925	-4.82803	-6.31844	-5.58604	-6.35952	-5.84069	-4.78273	-6.35307	-7.4708
	Calhm5	6147.14	3697.49	3574.33	5594.74	8391.52	6141.48	5271.27	4150.04	6320.05	8776.12	5483.06	4815.25	3536.83	5882.2	5155.12	2067.34	1767.53	2134.33	3027.08	3029.33	936.309	770.553	900.259	1103.22	1452.96	915.73	824.431	729.037	1034.16	1360.72		Calhm5	-3.03311	-3.75431	-3.57305	-3.0325	-2.75637	-3.05209	-3.30706	-3.40007	-2.96846	-2.77721	-3.30013	-3.43221	-3.77772	-3.07026	-3.51209	-5.04312
	Calhm6	4.14507	5.94834	10.687	32.4998	16.3484	722.268	224.068	667.739	918.431	1034.4	799.519	191.662	707.367	977.337	865.396	151.898	63.2846	59.7652	45.9296	103.703	180.967	146.382	189.121	147.694	220.724	181.471	153.491	107.744	153.691	171.904		Calhm6	-10.119	-10.0315	-9.29638	-8.15072	-8.93797	-5.1913	-6.46087	-5.22579	-4.89635	-4.91458	-5.22447	-6.65103	-5.38603	-4.86426	-5.29568	-7.64785
	Casp1	1480.83	2400.75	2117.01	4678.05	2307.04	4196.66	5387.95	7174.01	10162.3	6185.35	4523.86	5033.59	8462.97	9813.2	8280.42	557.914	286.446	409.24	279.85	470.653	797.633	312.671	677.96	388.412	626.544	808.709	363.959	570.944	411.579	522.408		Casp1	-4.45599	-4.18603	-4.09663	-3.21141	-4.04731	-3.4328	-3.28517	-2.85282	-2.49357	-3.12702	-3.49239	-3.38788	-2.90542	-2.55853	-3.03826	-6.35163
	Casp12	1226.94	1008.84	1435.95	1794.18	1478.08	4749.96	5140.13	7000.49	6083.81	7286.66	4871.33	5536.45	6193.77	6357.45	5393.59	8630.47	7496.45	4612.05	7132.98	11939.8	6461.71	4130.3	3451.73	4625.85	7658.44	5992.26	3991.92	3085.31	4600.31	6655.12		Casp12	-4.64392	-5.05244	-4.48458	-4.1694	-4.49229	-3.30898	-3.33225	-2.8773	-3.00655	-2.96318	-3.41841	-3.29267	-3.21753	-2.99258	-3.46687	-3.61445
	Ccl2	1728.5	13700.2	1743.93	488.452	1710.81	159258	209931	168780	140403	231617	195900	222891	252102	154035	405749	9290.6	18536.8	7912.3	7639.28	11333.6	138887	192906	154010	195651	177688	143694	199483	184726	200982	186064		Ccl2	-4.30143	-2.44474	-4.29039	-5.46897	-4.34616	0.203208	0.377262	0.305177	0.132173	0.495727	0.275632	0.402476	0.4886	0.194823	0.853466	-3.54076
	Ccl20	4.14507	102.311	29.1465	84.117	0	13421.6	36199.8	21711.1	19459.2	3303.95	22398.9	42526.2	34170.6	24428.2	11936.7	63.0519	18.8744	140.803	25.6352	8.97432	2817.78	1294.01	5379.44	3254.17	1143.59	2427.99	1044.2	5283.5	2888	1057.1		Ccl20	-10.119	-7.33224	-8.34879	-7.21823	-11.7915	-2.27038	-1.38044	-1.74556	-1.84398	-3.75394	-1.89292	-1.25407	-1.50984	-1.64658	-2.67257	-8.51793
	Ccl5	38.3419	51.1557	10.687	5.73525	6.73168	602.994	180.7	483.453	833.273	834.592	973.816	236.119	592.045	848.353	1549.14	189.156	249.808	197.529	178.378	280.198	3489.52	9388.33	4716.96	6890.23	6521.79	3004.04	8291.99	4688.39	6679.92	6542.38		Ccl5	-8.08473	-8.01575	-9.29638	-9.7549	-9.74614	-5.37151	-6.67492	-5.54816	-4.99354	-5.12898	-5.02748	-6.4434	-5.56372	-5.00564	-4.71392	-7.42978
	Ccl7	2498.44	14824.5	2585.29	1014.18	3592.79	90139.9	129747	111036	87805.9	124477	110257	138749	158321	96364.3	200850	7603.48	9769.15	5387.98	5818.11	9071.05	46106.3	44125.3	40575.8	51356.9	53638.6	45456.1	42247.2	39280.4	52915.7	51856.8		Ccl7	-3.93319	-2.36588	-3.89688	-4.73943	-3.60451	-0.365949	-0.103929	-0.11356	-0.33721	-0.125229	-0.299153	-0.0715342	0.0233934	-0.274217	0.150293	-3.74113
	Cd14	222.798	128.484	193.338	305.88	102.899	644.961	746.548	600.726	1464.18	725.607	899.599	751.827	839.033	1683.72	1384.26	731.784	1859.68	646.275	828.87	1271.36	2019.16	7497.08	1817.11	3339.85	3828.78	2225.11	6773.36	2138.78	3573.1	4218.33		Cd14	-6.34628	-7.10643	-6.48526	-5.9358	-7.14805	-5.30434	-5.26048	-5.33138	-4.43037	-5.26873	-5.10667	-5.28813	-5.21555	-4.32076	-4.82638	-6.08077
	Cd40	19.6891	26.1727	19.431	24.8528	13.4634	2078.45	1608.74	2807.38	2687.53	2672.99	2853.98	1896.86	3959.07	3102.55	4863.55	26.7493	28.8667	30.3891	35.2483	3.98859	318.66	406.355	717.774	458.587	214.641	387.138	473.263	738.099	527.933	221.019		Cd40	-8.72741	-8.66777	-8.73781	-8.40984	-9.11985	-4.13522	-4.49344	-3.79082	-3.82335	-3.96579	-3.95291	-4.36348	-3.66498	-3.70982	-3.5703	-9.35441
	Cd44	43364.7	38739.2	29686.7	54940.8	26818.1	120046	129208	100647	125067	127476	123816	138810	89415.1	130969	93376.2	17874.3	21866.5	26502.3	15651.3	10965.6	43979	62898.4	66283	47480.1	40162.3	45586.4	60371.9	70881.7	42988.3	41474.5		Cd44	-1.07959	-1.40535	-1.45638	-0.748227	-1.5946	-0.0794434	-0.108092	-0.211799	0.0165071	-0.10143	-0.18317	-0.0710928	-0.547937	0.0326076	-0.615624	-2.88645
	Cd68	587.564	712.611	825.817	1275.14	1661.76	731.103	734.157	776.636	1363.45	1782.95	718.555	836.791	905.32	1275.99	1766.19	342.009	803.826	329.215	279.85	344.016	302.923	701.461	276.492	375.356	324.134	335.954	831.408	291.01	276.123	351.621		Cd68	-5.37933	-5.39965	-5.03728	-4.51066	-4.37523	-5.17916	-5.27719	-5.07492	-4.5016	-4.37053	-5.3311	-5.1812	-5.1396	-4.59786	-4.58288	-6.83987
	Cdc42ep1	2506.73	2680.32	1989.73	1654.62	1447.31	5592.6	6423.62	4775.89	4923.63	8225.46	6246.59	6311	5727.04	5813.82	8277.62	4109.84	3254.16	3808.77	3567.56	3650.56	3693.11	3444.07	3260.4	3829.45	3361.27	3868.59	3837.27	3317.92	3477.59	3500.58		Cdc42ep1	-3.92988	-4.07592	-4.1586	-4.25033	-4.51332	-3.1457	-3.10938	-3.25964	-3.2181	-2.84201	-3.16978	-3.16176	-3.29587	-3.08195	-3.03859	-4.35624
	Cdkn2b	185.492	458.022	221.513	107.058	125.017	812.827	858.065	516.959	445.938	1675.88	1016.55	680.695	669.229	504.684	1702.85	654.402	340.849	489.264	490.272	747.86	768.127	457.882	510.958	536.106	769.928	671.908	488.38	507.506	560.061	712.172		Cdkn2b	-6.52863	-5.84089	-6.34988	-6.97959	-6.95505	-5.07333	-5.12143	-5.48128	-5.61768	-4.43243	-4.98458	-5.38738	-5.44137	-5.52421	-4.61938	-6.19237
	Cebpb	1466.32	1860.64	1113.4	760.877	756.833	3859.82	3766.81	1457.54	1444.03	3909.1	4613.82	2256.47	2315.51	1791.06	6303.7	4643.87	6467.24	4668.78	5466.7	5622.91	12062.8	12085.3	10251.2	9634.41	9513.74	10662.1	12521.1	9216.67	11139.6	10256.2		Cebpb	-4.46583	-4.44077	-4.7388	-5.02647	-5.16101	-3.51644	-3.64302	-4.44599	-4.44422	-3.5858	-3.4727	-4.18996	-4.20118	-4.25899	-3.31098	-4.2341
	Cemip2	3635.23	9805.24	4707.16	3149.61	2588.81	14085.3	52592.9	23214.1	13713.3	17010.2	12918.2	56444.3	13525.3	13906.1	6541.24	3448.75	5093.86	3758.12	3570.76	3131.04	4261.58	6382.24	6559.51	4745.81	5185.28	5084.91	7053.6	7866.34	4981.5	6477.64		Cemip2	-3.55832	-2.77921	-3.29781	-3.60691	-3.93213	-2.22212	-1.00692	-1.67862	-2.19391	-2.11549	-2.44326	-0.970936	-2.4366	-2.20997	-3.27399	-4.53157
	Cfb	3615.54	3737.94	1400	1896.46	1073.22	102593	114965	96453.6	89604.3	166965	106917	107490	95005.1	85675	147183	7544.25	26959.2	11553.9	5014.88	11591.8	38373.9	87405	40947.4	37846.5	64641.8	31933.3	73834.9	35844.6	30997	56309.6		Cfb	-3.56374	-3.74343	-4.50992	-4.11399	-4.81212	-0.236544	-0.224881	-0.254353	-0.316935	0.16843	-0.329912	-0.326806	-0.487298	-0.39179	-0.16059	-3.74895
	Cflar	4408.28	5150.07	5808.89	6785.76	5003.56	8171.34	14155.5	11006.9	12011.9	11867.8	8204.35	15721.2	9590.77	13285.4	8639.06	1709.09	2203.86	1932.75	1958.95	1746	2406.67	3189.95	3682.88	2627.49	3130.11	2723.92	3207.03	3923.1	2505.95	3096.5		Cflar	-3.36555	-3.42302	-3.08755	-2.83953	-3.27336	-2.76657	-2.31935	-2.42481	-2.32636	-2.47545	-2.89719	-2.24914	-2.78033	-2.25562	-2.99586	-5.23332
	Ch25h	627.978	1236.06	877.309	953.964	925.125	516.852	1058.38	887.926	912.022	734.211	534.137	1081.8	851.746	846.622	733.118	818.719	1888.55	2464.55	1017.93	720.937	13268.6	22240.6	17978.6	21573.2	15999	13678.3	24158.5	21381.7	21482.9	16903.5		Ch25h	-5.31292	-4.84949	-4.97686	-4.80058	-4.96046	-5.52539	-4.91183	-4.94117	-4.90335	-5.25696	-5.62721	-4.92466	-5.20053	-5.00768	-5.46136	-5.96866
	Chi3l1	1267.36	1145.65	386.677	1441.46	518.339	13642.5	2256.16	8002.1	24614.5	34957.3	18196.6	2625.96	8895.2	24880.1	39521.3	75226.6	162821	114614	156123	240937	98757	166197	130757	194634	259070	92493.4	166998	136223	174659	254340		Chi3l1	-4.61154	-4.92538	-5.79469	-4.38815	-5.53891	-2.25406	-4.15541	-2.7436	-1.60897	-1.39521	-2.10069	-4.03838	-2.85561	-1.62825	-1.47541	-1.44935
	Clec2d	197.927	154.657	216.655	410.07	236.57	671.466	845.675	1026.74	1502.64	1408.19	594.86	694.526	760.033	1392.86	638.102	686.883	1043.64	890.4	806.439	1275.35	644.204	700.289	800.722	748.264	989.783	593.736	782.57	854.906	730.25	1223.42		Clec2d	-6.46408	-6.92233	-6.37195	-5.64349	-6.321	-5.26413	-5.13596	-4.79606	-4.40446	-4.60634	-5.51973	-5.3673	-5.31432	-4.51029	-5.59996	-6.144
	Cmpk2	49.7409	92.7941	123.387	77.4259	32.6967	669.257	4362.61	1474.29	1223.35	1989.44	664.579	4022.92	1328.47	1199.81	970.66	19.1066	41.0795	4.05188	19.2264	16.9515	64.9122	279.882	275.387	100.367	93.8513	83.7558	186.049	40.2783	92.9093	78.138		Cmpk2	-7.83029	-7.42888	-6.93147	-7.3001	-8.27407	-5.26742	-3.49622	-4.43457	-4.60994	-4.261	-5.40908	-3.61195	-4.75646	-4.65936	-5.18102	-9.67657
	Col1a1	2.50096e+06	1.50637e+06	1.39703e+06	995069	1.42679e+06	2.50657e+06	1.27054e+06	1.23948e+06	1.00866e+06	1.49227e+06	2.22856e+06	1.22009e+06	1.22029e+06	1.01671e+06	1.04384e+06	1.47194e+06	1.15454e+06	1.78864e+06	1.31651e+06	822542	1.27302e+06	1.00825e+06	1.35895e+06	1.14074e+06	696999	1.24488e+06	1.09137e+06	1.43613e+06	967351	669261		Col1a1	2.97517	2.25523	2.395	2.14831	2.37947	2.95935	2.17768	2.29902	2.10403	2.35869	2.70714	2.10247	2.06561	2.08197	1.79839	1.52447
	Col1a2	2.08609e+06	1.34346e+06	1.51758e+06	1.22251e+06	1.34489e+06	1.96702e+06	1.19457e+06	1.38627e+06	1.16614e+06	1.26845e+06	1.86666e+06	1.18495e+06	1.35573e+06	1.18089e+06	1.03302e+06	1.46318e+06	1.06585e+06	1.32884e+06	1.25135e+06	899449	1.22746e+06	889375	1.03111e+06	1.031e+06	750389	1.19624e+06	964653	1.09412e+06	866560	715908		Col1a2	2.79379	2.14077	2.47776	2.35416	2.32035	2.71695	2.11603	2.41095	2.24911	2.19619	2.52993	2.07325	2.17086	2.23166	1.78797	1.5185
	Creb3l1	12289.1	4398.2	6737.69	6676.79	8638.67	15014.1	5634.73	8046.38	8288.77	10883.2	14499.3	5506.81	7460.49	8182.28	7118.79	8836.82	8546.75	11714	7163.96	6145.42	20538.8	17678.2	22565.1	17703.7	15396.8	20542.5	19234	21963.7	15448.1	13751.2		Creb3l1	-2.34047	-3.58081	-2.93924	-2.85572	-2.72735	-2.15827	-3.24039	-2.73808	-2.69733	-2.56205	-2.32781	-3.29804	-3.03148	-2.74027	-3.18939	-3.59083
	Csf1	4221.76	3617.78	4441.92	5633.93	4782.38	28961.4	28316.2	37727.3	37461.6	43481	28191.2	29792.5	28727.8	37958.6	24316.8	12868.3	13812.7	29870.4	17830.3	11787.3	25627.5	32478	61883.4	36771	24257.1	26526.4	34298.2	60243.2	34960.8	24004		Csf1	-3.40877	-3.77609	-3.3558	-3.02552	-3.31857	-1.50132	-1.62605	-1.19302	-1.18901	-1.17702	-1.66293	-1.60992	-1.68334	-1.20584	-1.96106	-3.21502
	Csf2	0	1.18967	0	0	0	274.992	480.145	96.9299	648.305	854.668	1322.41	1243.82	823.596	1591.96	5390.8	0	0	2.02594	0	2.99144	452.418	1188.62	935.651	1939.61	744.727	742.635	1159.32	1663.49	2516.37	1147.51		Csf2	-11.757	-11.1862	-11.7549	-11.6623	-11.7915	-6.15471	-5.70111	-7.14693	-5.2442	-5.10523	-4.72177	-4.78521	-5.2341	-4.37677	-3.46739	-12.6776
	Csf3	0	4.75867	3.8862	0	0	1296.55	3818.44	2107.33	2077.69	6291.46	3112.61	5124.48	3733.88	3166.61	14003.8	24.8386	166.538	16.2075	33.1121	61.8231	4045.21	15760	2201.99	10125.6	7632.37	6236.08	15285.1	4742.77	13626.4	12943		Csf3	-11.757	-10.2193	-10.1684	-11.6623	-11.7915	-4.60685	-3.62942	-4.07753	-4.08061	-3.11001	-3.86619	-3.36999	-3.72352	-3.68939	-2.51287	-9.42575
	Cx3cl1	643.523	792.319	713.117	393.821	827.997	44630.4	22371.7	43240.3	46162.4	106550	41953.9	23699.8	31139.6	43132.7	57088.2	3838.52	4183.45	5859.02	2729.08	2157.83	18864.9	27861.7	21367.3	18865.7	20562.1	20207.5	28064.4	23214.4	17847.3	22492.6		Cx3cl1	-5.28851	-5.29376	-5.18382	-5.68383	-5.07125	-1.06889	-1.86168	-1.05663	-0.980163	-0.280742	-1.26538	-1.8387	-1.60273	-1.07806	-1.10766	-4.42452
	Cxcl1	112.037	321.556	173.72	88.44	111.97	45956	70285.5	34111.3	26868.1	63630.8	60669.1	76081.7	54329.1	34151.4	123589	3009.36	4865.32	1687.19	2409.82	5483.93	52175.8	58153.7	44339	74454.4	71350.4	50146.9	57269.4	48825.2	75652.4	70674.1		Cxcl1	-7.0293	-6.19371	-6.59168	-7.16869	-7.06435	-1.03962	-0.71694	-1.29377	-1.52137	-0.796249	-0.896527	-0.672388	-1.04616	-1.31153	-0.335303	-4.66781
	Cxcl10	319.953	326.503	198.971	135.144	82.9777	20511.9	40018.9	26752.8	20496.9	48500.5	25168.7	42477.7	31413.9	21986.2	53762	90.1888	73.798	39.0327	63.7953	124.875	2353.46	7095.77	7797.71	3651.27	7890.71	2040.41	4697.96	2415.36	3429.5	6112.1		Cxcl10	-5.98572	-6.17849	-6.45669	-6.74854	-7.36092	-1.84627	-1.28014	-1.53675	-1.79203	-1.06777	-1.77634	-1.25521	-1.59396	-1.7519	-1.16769	-8.16469
	Cxcl11	0	5.94834	3.8862	0.955875	2.88501	60.7412	1285.55	280.02	40.2901	1200.74	101.205	1383.13	547.551	105.611	1600.38	13698.5	21012.7	16197.4	16145.9	24306.5	19274	22978.4	22007.7	18514	33467.5	17573.8	23670.1	18218.9	16347.7	29658.9		Cxcl11	-11.757	-10.0315	-10.1684	-10.9914	-10.4343	-7.65213	-4.71756	-6.09276	-7.99948	-4.76559	-7.28275	-4.67914	-5.64171	-7.08093	-4.68141	-3.15251
	Cxcl16	302.59	164.174	115.614	167.278	311.581	1665.41	1623.2	1407.28	1368.95	2078.35	1789.08	1809.92	1293.06	1423.16	2219.85	507.281	924.844	506.485	442.206	562.391	4173.07	6376.38	4344.25	5742.13	3517.68	4235.25	6378.01	4425.57	5354.01	3513.98		Cxcl16	-6.04134	-6.86298	-6.99599	-6.53664	-6.04661	-4.35665	-4.4845	-4.48106	-4.49758	-4.2173	-4.41972	-4.41038	-4.78346	-4.48878	-4.35438	-6.44659
	Cxcl2	6.4637	97.7036	27.2701	51.6728	52.9857	3770.35	8926.71	6136.79	8896.71	13848.2	6814.14	11032.6	9669.23	11616.3	30050.6	219.03	714.45	209.801	272.673	149.85	5462.97	17269	7201.09	13796.2	7452.89	5972.4	15358.5	10089.2	15119.9	8946.63		Cxcl2	-9.74697	-7.37786	-8.41306	-7.69816	-7.80275	-3.53989	-2.78036	-3.00896	-2.62656	-2.32113	-3.08283	-2.60327	-2.77219	-2.38987	-1.74936	-7.28386
	Cxcl3	6.21761	90.4148	3.8862	43.0144	48.0834	1611.3	3015.1	2711.64	4924.55	7171.94	2038.72	3258.25	3085.54	5244.21	13021	286.599	784.951	241.087	398.413	155.555	4169.13	10098	5383.86	8603	3694.96	4042.61	9421.08	5063.98	8565.89	3500.58		Cxcl3	-9.78049	-7.45458	-10.1684	-7.87774	-7.89795	-4.38966	-3.86555	-3.8255	-3.21791	-2.97905	-4.28917	-3.82271	-3.91419	-3.18505	-2.58563	-7.01605
	Cxcl5	170.984	2061.69	567.385	831.611	620.276	28416.9	34055.2	37308.4	54105	42347.2	31712	33987.3	46051.5	59013.3	61028.6	16049.6	42684.9	8408.66	17548.3	36427.8	217447	276364	175019	282190	326721	207266	273772	159147	269235	307927		Cxcl5	-6.60961	-4.33822	-5.41206	-4.93769	-5.35969	-1.5203	-1.44151	-1.20418	-0.821404	-1.20344	-1.54525	-1.47819	-1.21146	-0.764582	-1.04091	-2.99412
	Cyp7b1	2389.63	1581.07	1705.07	2079.03	1970.46	8275.15	5418.93	6713.29	7440.85	10598.3	7820.89	5793.32	5557.23	7587.57	8941.81	2561.24	5446.92	3647.7	2146.94	2526.77	11794.3	20641	14799	13099.9	16995.8	11220.5	18213.1	13352.2	13227.8	15991.5		Cyp7b1	-3.9777	-4.6035	-4.31292	-4.02212	-4.20494	-2.75394	-3.27944	-2.91919	-2.80523	-2.58858	-2.94505	-3.24733	-3.32596	-2.81572	-2.96142	-4.82898
	Dcbld2	4187.56	7177.27	5402.79	5272.61	2727.29	11633.6	13678.5	13415.8	15655.5	11869.7	11790.4	14785.6	9074.09	16852.8	6503.05	2499.15	2888.89	4872.38	3246.05	1804.84	2816.79	3848.08	9244.8	5919.2	2679.97	3091.52	3748.9	9006.22	5590.19	2758.27		Dcbld2	-3.41691	-3.09117	-3.16001	-3.09179	-3.88004	-2.41334	-2.35363	-2.22692	-2.06147	-2.47528	-2.53461	-2.31049	-2.83571	-2.01779	-3.27985	-4.85352
	Ddit4	1048.7	738.784	897.712	754.186	998.212	1965.8	1421.85	1511.39	1293.86	2970.31	2554.86	1227.03	2212.9	1567.72	3971.14	3460.21	3624.99	3032.83	2517.59	2020.22	6898.39	6007.5	4407.29	5973.87	3907.86	7100.63	6466.38	5081.1	6194.53	5005.3		Ddit4	-4.80075	-5.36363	-4.9539	-5.03529	-4.8845	-4.19091	-4.61686	-4.40974	-4.55395	-3.86036	-4.06359	-4.7988	-4.24648	-4.3921	-3.77297	-4.52825
	Ddx60	593.782	1157.55	679.113	697.789	409.671	3954.8	12905.1	5758.35	2748.88	4889.96	3090.12	11347.6	3991.76	2537.27	2073.6	128.97	163.208	18.2335	154.879	184.472	526.182	884.145	604.966	434.107	479.684	405.75	537.218	204.412	369.032	477.758		Ddx60	-5.36882	-4.91506	-5.2326	-5.11291	-5.77368	-3.49214	-2.41182	-3.0726	-3.80079	-3.36197	-3.87344	-2.57512	-3.65676	-3.91088	-4.4225	-7.81032
	Dennd3	677.719	1042.15	1515.62	1008.45	1524.24	3831.11	5757.61	6359.08	6044.43	9343.03	4998.4	6559.96	6555.17	6776.44	9149.54	181.513	321.974	97.2451	167.697	129.629	233.094	439.145	191.333	298.653	268.519	254.059	409.309	186.287	207.526	229.949		Dennd3	-5.23681	-5.01999	-4.43063	-4.7451	-4.46156	-3.52391	-3.21882	-2.97338	-3.01305	-2.71462	-3.39266	-3.12307	-3.16083	-2.92876	-2.93846	-7.4708
	Deptor	4008.29	1954.62	4021.24	5869.07	6531.65	1610.19	776.492	1689.69	2459.53	2308.75	999.68	808.14	794.539	2374.52	397.766	198.709	492.954	256.281	249.943	268.233	121.956	245.921	115.021	74.2552	162.502	167.512	276.749	108.751	79.8846	234.414		Deptor	-3.46065	-4.39152	-3.45527	-2.98464	-3.0069	-4.39035	-5.2212	-4.29829	-3.91197	-4.11222	-5.0013	-5.21599	-5.26997	-3.97715	-6.07165	-7.38076
	Dgat2	491.191	475.867	617.905	453.085	595.273	1525.16	1479.67	1619.09	1537.43	2914.86	1728.36	1502.67	1449.24	1498.47	2660.47	815.853	794.944	754.662	951.705	861.535	2824.66	3056.45	2237.38	4199.09	5349.52	2649.47	3043.07	2160.93	3704.21	4822.23		Dgat2	-5.55815	-5.80275	-5.32691	-5.54397	-5.40077	-4.44457	-4.57702	-4.34094	-4.38158	-3.8792	-4.45423	-4.5963	-4.66951	-4.43725	-4.17339	-5.97216
	Dhx58	316.062	731.646	500.348	560.143	257.727	1350.66	3421.94	2066.64	1924.77	2291.54	1439.36	3236.51	2202.01	2039.51	2007.46	676.375	649.5	294.774	718.852	982.19	1415.28	1740.18	1009.75	964.502	1431.23	1198.64	1223.27	474.277	813.607	1234.58		Dhx58	-5.99792	-5.37332	-5.53756	-5.33228	-6.2357	-4.56599	-3.73902	-4.09702	-4.15702	-4.1197	-4.63709	-3.8294	-4.25142	-4.12916	-4.4549	-6.1594
	Dlx5	1013.47	446.125	717.975	683.451	1830.06	377.7	147.657	196.253	248.15	375.71	292.37	122.505	191.597	223.342	247.788	1296.39	1138.01	693.884	1090.56	1558.54	608.797	450.855	326.261	491.227	774.273	578.846	486.054	273.892	467.151	744.543		Dlx5	-4.8349	-5.86715	-5.17704	-5.13364	-4.27882	-5.83833	-6.87563	-6.44669	-6.20205	-5.92564	-6.2283	-7.09568	-6.68839	-6.33695	-6.54342	-5.50952
	Dpy19l2	8948.18	9067.65	13420	15100	9693.62	8240.92	9054.6	13741.3	13756.3	8936.73	6845.95	8955.73	10483.4	13353.8	4825.35	1324.09	1917.41	1578.21	1342.64	1620.36	986.468	1427.51	1181.18	955.526	1320	952.024	1457	1138.87	827.5	1137.47		Dpy19l2	-2.6577	-2.85741	-2.25029	-2.03974	-2.61214	-2.75809	-2.76614	-2.20295	-2.19078	-2.75908	-3.07817	-2.8118	-2.69135	-2.25049	-3.57818	-5.48839
	Dram1	417.616	562.713	425.539	400.512	236.57	3630.11	3551.01	2815.75	3549.19	3831.67	3989.72	3370.87	2425.39	3491.23	2810.44	2441.83	3238.62	2265	2735.48	2063.1	6192.23	6637.53	5553.07	6260.29	6168.98	6236.08	6631.5	5429.51	5584.11	5718.58		Dram1	-5.72006	-5.63544	-5.69916	-5.66702	-6.321	-3.57778	-3.70201	-3.78784	-3.54535	-3.6058	-3.61801	-3.78874	-4.15484	-3.59182	-4.11857	-4.87671
	Dtx3l	2183.42	3679.64	2240.39	2787.33	1861.79	10882.6	19269.8	12606.9	13152	16668.9	8191.98	18738.4	6436.22	12247.4	3754.09	1000.23	1340.08	862.037	981.613	879.484	1672.96	3204	2749.44	1239.49	1532.9	1515.98	2158.17	1248.63	995.084	1205.56		Dtx3l	-4.06791	-3.75914	-4.04001	-3.72906	-4.26164	-2.48007	-2.01093	-2.2891	-2.2357	-2.13576	-2.8987	-2.07358	-3.17914	-2.33696	-3.82916	-5.76864
	Dusp6	900.517	561.523	778.211	1479.69	642.395	682.51	573.076	800.569	1176.65	693.103	1170.6	749.851	1206.79	1518.38	1379.6	708.856	1012.55	1001.83	854.505	682.049	1134.98	1209.7	1291.77	1530.8	1069.73	1680.7	1695.38	1998.81	1961.51	1898.75		Dusp6	-4.95294	-5.63755	-5.09658	-4.36199	-5.32471	-5.24784	-5.52451	-5.04461	-4.64883	-5.3145	-4.8436	-5.29076	-4.85245	-4.42406	-4.82975	-6.11256
	Egln3	16.5803	2.37934	11.6586	21.9851	45.1984	33.1315	6.19542	52.6533	87.9057	239.001	41.6065	0	24.5172	94.3576	150.909	320.036	911.521	434.564	198.672	130.626	1159.57	2605.59	1112.61	1034.68	1008.03	1266.57	2845.39	1224.46	994.216	1025.84		Egln3	-8.89024	-10.7523	-9.21653	-8.52741	-7.95852	-8.24486	-9.90383	-7.74864	-7.23253	-6.37647	-8.15773	-11.912	-8.70964	-7.19248	-7.03675	-6.90607
	Ell2	4972.01	5537.9	5252.2	5937.9	7705.85	12539.2	14441.5	13513.9	12445.1	19811.3	12712.5	15146.2	12805.2	13258.5	14326.1	3898.71	4366.64	4224.08	4223.39	4141.15	8131.72	10073.4	10256.8	9270.48	8775.09	8881.84	10009.5	11120.8	10556.1	9671.25		Ell2	-3.24524	-3.35043	-3.18827	-2.97298	-2.8416	-2.33838	-2.29934	-2.21963	-2.29095	-1.96306	-2.45932	-2.28639	-2.49131	-2.25764	-2.49012	-4.40896
	Epas1	1847.67	1608.43	943.374	948.228	663.551	7652.28	4348.15	3741.97	3966.74	6959.71	7666.84	4177.04	2471.7	4201.08	2705.18	843.558	2923.31	1948.95	1237.96	1117.8	5477.21	12625.1	7521.7	7215.81	11643.6	6202.58	13672.3	7711.27	6401.19	12048.9		Epas1	-4.2348	-4.58635	-4.90434	-4.80661	-5.29236	-2.83219	-3.49954	-3.50355	-3.43415	-3.00908	-2.96494	-3.57437	-4.13593	-3.40678	-4.15673	-5.93881
	Ereg	3.1088	13.0863	12.6301	5.73525	8.65502	56.3236	334.553	71.7999	51.2783	97.5124	107.952	335.902	70.8275	76.1787	105.264	349.651	451.874	1040.32	646.219	349.001	2019.16	4070.58	7985.1	6639.72	3615.88	2751.84	4877.98	10441.1	7466.61	5526.59		Ereg	-10.3439	-9.32478	-9.14258	-9.7549	-9.52399	-7.72637	-6.0615	-7.44347	-7.76352	-7.26693	-7.21883	-6.09217	-7.67473	-7.404	-7.3941	-6.81783
	Ero1a	3396.89	3317.98	3349.9	3962.1	3172.54	3543.97	3342.43	3662.99	3817.49	4124.2	3752.45	3510.17	3572.25	3842.69	3928.28	6671.08	6109.74	6630.9	6304.11	5350.69	12497.6	14839.6	13047.1	13663.8	12573.5	13409.3	14052.5	13068.3	14842.9	14145.2		Ero1a	-3.62611	-3.86257	-3.63788	-3.37748	-3.72886	-3.60179	-3.76252	-3.52487	-3.4725	-3.53225	-3.6793	-3.74826	-3.76776	-3.49593	-3.78381	-3.87193
	Errfi1	2059.06	886.303	1882.86	5403.56	1039.56	3229.22	1999.06	3938.23	7579.12	3719.81	9007.24	3949.81	7692.95	11974.8	12853.3	9985.13	17896.2	10428.5	12725.7	9686.29	17357.1	27687.2	17743.1	24390.8	23350.7	26223.9	34748.2	27357	33610.6	39797.9		Errfi1	-4.12652	-5.1818	-4.21378	-3.06726	-4.84395	-3.69477	-4.27635	-3.45244	-2.78682	-3.63542	-2.80384	-3.63029	-3.0008	-2.35948	-2.59859	-3.46867
	Ets1	2253.88	2041.47	1808.05	2602.85	2040.66	6213.27	7273.42	6763.55	7418.87	7393.74	6690.77	8512.15	5834.19	8051.56	5634.86	2920.45	3738.23	3643.65	3201.19	2292.44	4757.27	5666.72	7029.54	5932.26	4145.1	5210.54	6101.26	7848.22	6026.95	4886.97		Ets1	-4.03616	-4.34807	-4.2543	-3.79751	-4.16995	-3.04047	-2.98516	-2.91173	-2.80819	-2.94859	-3.1011	-2.8626	-3.27733	-2.75637	-3.42312	-4.69779
	Fas	7134.71	5853.17	6902.86	7159.51	6323.93	7377.29	5763.8	7025.62	7215.59	6383.24	7842.26	6092.67	6855.74	6758.26	5861.22	3099.1	2768.98	2163.7	2135.19	3624.63	10353.5	9074.49	7438.75	8583.41	12240.6	8962.8	8246.64	5950.11	8079.63	10565.4		Fas	-2.88415	-3.29508	-2.91503	-2.78592	-3.03921	-2.86878	-3.21775	-2.87372	-2.83597	-3.09553	-2.94232	-3.19696	-3.11601	-2.93145	-3.38374	-4.63843
	Fat4	12518.1	8308.64	9509.52	7529.43	20614.3	7517.55	3534.49	5558.51	5032.6	8219.72	4104.42	3459.79	2207.46	3987.26	2227.3	10626.2	12226.1	12290.4	10740.1	12349.7	7471.78	9101.42	8783.61	6056.29	13045.3	7358.41	8414.08	7505.85	4777.45	12361.4		Fat4	-2.32201	-2.94481	-2.59471	-2.73555	-1.85768	-2.84995	-3.70667	-3.10792	-3.19621	-2.8427	-3.58967	-3.76271	-4.24894	-3.45901	-4.35103	-3.40645
	Fgf7	3943	2279.4	2815.55	4602.54	6497.99	2397.62	1613.91	1531.73	2195.81	2860.36	2439.04	1555.03	1530.96	2131.27	2517.01	11113.4	15097.3	10423.5	12095.5	12696.7	22586.5	21724.2	19987.1	25382.2	27605.3	22752.7	21385.2	20399.9	26332.4	28197.8		Fgf7	-3.47707	-4.23788	-3.81159	-3.22768	-3.01207	-3.99243	-4.49024	-4.39637	-4.02534	-3.89806	-4.10996	-4.56207	-4.61469	-4.08518	-4.2288	-3.36163
	Fibin	1236.27	836.337	1182.38	737.936	978.979	6281.74	2142.58	3263.31	3159.11	4900.48	7535.27	2044.06	4449.42	3715.44	6744.32	2232.61	2237.17	1267.22	2072.17	2650.42	1228.41	1065.66	797.404	1119.54	926.347	1117.67	973.271	621.292	767.587	753.473		Fibin	-4.63636	-5.23976	-4.67874	-5.05705	-4.90394	-3.02952	-4.20704	-3.64038	-3.66174	-3.35982	-2.98225	-4.28878	-3.54824	-3.5296	-3.24342	-4.96625
	Fosl1	580.31	337.866	777.239	1483.52	492.374	545.566	726.929	710.819	1540.18	1073.59	1529.32	1460.18	1593.62	2182.35	3143.93	1442.55	1485.52	1975.29	1394.98	914.384	3351.83	3843.39	3707.21	4347.6	3131.85	4111.48	4382.63	5188.85	4851.25	4669.3		Fosl1	-5.39173	-6.14438	-5.09783	-4.35941	-5.5902	-5.47142	-5.28707	-5.16336	-4.3798	-4.87742	-4.5765	-4.62496	-4.5746	-4.0615	-4.00648	-5.40276
	Foxs1	248.704	280.762	402.221	232.278	326.006	282.722	244.719	368.573	313.164	274.373	269.88	199.565	520.31	305.58	358.641	553.137	291.997	870.141	632.334	242.307	1773.28	1324.46	1567.16	2140.35	1273.94	2133.91	1465.14	2082.39	2331.41	1662.11		Foxs1	-6.23674	-6.32892	-5.75538	-6.21003	-6.00149	-6.12708	-6.37309	-5.81883	-5.97019	-6.23899	-6.30806	-6.61083	-5.69265	-6.02464	-6.17492	-6.36021
	Fst	3502.59	3277.54	2738.8	4596.8	2610.93	3392.67	3433.29	2260.5	4146.22	2468.4	3229.56	3396.56	2903.02	4049.59	2424.79	3031.27	4890.68	5561.2	4337.68	2365.23	6688.9	11339.3	10617.3	12430	9058.38	6695.81	11863	11804.6	12991.7	10401.3		Fst	-3.59548	-3.87483	-3.83922	-3.22892	-3.92362	-3.64541	-3.73571	-4.0074	-3.38991	-4.04539	-3.82932	-3.78115	-3.97514	-3.4435	-4.26612	-4.66056
	Fth1	0	1.18967	4.85775	0	0.961669	2.20877	0	1.19667	0.915684	4.78002	1.1245	0	0.908045	0	0.931535	126193	179580	174156	163404	225261	312700	409122	332754	453184	509183	309150	395139	323263	516516	497739		Fth1	-11.757	-11.1862	-9.9871	-11.6623	-11.1177	-10.6092	-11.8773	-10.9442	-11.07	-10.1027	-11.1562	-11.912	-11.3029	-11.7501	-11.4017	-0.932049
	Fut8	5218.65	5824.61	5156.98	5870.99	3608.18	9954.92	11222	10206.4	11117.3	10043.8	9632.46	11571.8	9432.77	10973.2	7241.76	3539.5	4717.48	3711.52	3375.29	3164.94	4344.2	6294.41	4558.81	4889.42	4325.85	4459.53	5891.95	4182.9	4955.45	5128.08		Fut8	-3.19683	-3.29996	-3.20656	-2.98431	-3.60023	-2.56915	-2.55156	-2.50032	-2.40376	-2.64231	-2.73674	-2.55555	-2.79694	-2.44682	-3.17227	-4.5056
	Fzd2	17028	16076	16132.6	11186.6	12627.7	13663.4	10656.1	9330.4	8603.77	11540.9	12602.3	9167.16	8509.29	9266.09	6796.48	14368.2	14390	11590.4	14325.8	14954.2	10567.9	10557	8231.73	10212.1	10659.1	10383.9	11640.9	8078.81	9148.52	10553.1		Fzd2	-2.01435	-2.28484	-2.06621	-2.3397	-2.34774	-2.25253	-2.60329	-2.59004	-2.66003	-2.50338	-2.46802	-2.78847	-2.89996	-2.61589	-3.23572	-3.10478
	Fzd8	3564.76	2154.49	2676.62	2360.06	7751.05	1286.61	882.847	761.079	774.669	1865.16	994.057	735.032	802.711	788.622	1420.59	3529	3791.53	3370.15	4063.17	5343.71	1933.6	1699.2	1396.84	1410.03	2230.71	1690.01	1943.05	1341.27	1329.38	2042.75		Fzd8	-3.57788	-4.29421	-3.86218	-3.89539	-2.83576	-4.61454	-5.09299	-5.09513	-5.06638	-4.32548	-5.00693	-5.31069	-5.25975	-5.07856	-4.80049	-4.50857
	Gadd45g	10297.4	8129	8457.34	5244.89	6503.76	9594.89	8061.27	6002.47	4656.25	6663.35	9774.15	6995.65	7987.16	5045.1	9427.14	8904.65	4750.79	7967.01	9674.07	8479.74	4018.65	1885.39	3126.58	3752.74	2804.24	3452.6	1944.22	2906.08	3157.18	2549.53		Gadd45g	-2.51727	-2.96667	-2.71196	-3.09706	-3.01118	-2.60599	-2.88232	-3.03109	-3.27392	-3.05259	-2.72213	-3.05878	-2.96328	-3.22375	-2.90857	-3.58318
	Gapdh	127646	157942	127371	116106	132120	129972	143958	124390	123020	141085	148707	149039	154661	126769	172824	320495	272029	274939	269981	224976	342021	300194	252624	327904	255440	344479	312733	291699	307655	261525		Gapdh	7.83412e-06	6.33141e-06	7.85102e-06	8.61279e-06	7.56882e-06	7.69391e-06	6.94646e-06	8.03917e-06	8.1287e-06	7.08791e-06	6.72461e-06	6.70962e-06	6.46571e-06	7.88836e-06	5.78623e-06	3.12017e-06
	Gbp1	248.704	886.303	522.693	758.009	395.246	14562.4	22755.8	17890.1	17470.3	29601.7	13724.5	23145.6	14228.1	17301.2	13691.7	1041.31	799.385	1046.4	1118.33	1003.13	9095.57	10171.8	8535.88	10356.6	11158.7	7648.77	8688.51	6419.35	9158.94	9455.81		Gbp1	-6.23674	-5.1818	-5.49396	-5.03024	-5.80943	-2.18881	-1.84466	-1.93912	-1.95179	-1.5615	-2.38272	-1.86236	-2.38595	-1.99153	-2.53541	-5.72843
	Gbp2	44.5595	32.121	29.1465	130.955	55.7768	1427.97	812.632	2049.89	5207.5	3968.37	1216.71	698.478	1180.46	4541.29	1644.16	986.858	730.549	967.386	1045.7	947.29	9123.11	10222.1	8571.27	10065.3	11027.5	7770.68	8311.76	6624.77	9096.43	9427.9		Gbp2	-7.938	-8.46982	-8.34879	-6.7798	-7.75234	-4.51037	-5.17577	-4.10515	-3.16206	-3.57075	-4.80501	-5.36163	-4.87449	-3.32893	-4.65443	-5.78208
	Gbp3	311.917	943.407	447.884	726.465	494.298	18919.2	28313.1	26058.6	23825.2	39154.1	18936.6	28189.1	25003	22827.6	29691.8	819.675	899.308	412.279	722.057	907.404	7581.94	10012.5	7163.37	7363.51	8156.37	6615.78	7805.94	4091.26	6177.16	6589.26		Gbp3	-6.01108	-5.11943	-5.6481	-5.07269	-5.58631	-1.92709	-1.62616	-1.56304	-1.64156	-1.28183	-2.06083	-1.66524	-1.8222	-1.71435	-1.76137	-5.9675
	Gbp4	107.772	252.21	76.7524	239.925	88.4735	3637.84	4825.2	4184.74	3988.72	6442.51	3373.5	4811.3	3922.75	3788.16	4825.35	229.28	348.621	143.842	209.354	263.247	1390.69	2332.74	1883.47	1377.39	2003.03	1198.64	1739.56	933.449	1050.66	1556.06		Gbp4	-7.06776	-6.43577	-7.40133	-6.17777	-7.29753	-3.57566	-3.39546	-3.39174	-3.42863	-3.08629	-3.78573	-3.43303	-3.67419	-3.51022	-3.57818	-7.23833
	Gbp5	81.8652	224.847	107.842	253.307	97.1285	3513.05	4614.55	3925.06	4011.61	6571.57	3343.14	4765.85	3793.81	3881.65	4943.66	60.1859	228.713	98.258	87.5868	169.515	5891.27	12621.6	7751.74	7461.42	8916.74	4507.92	9698.99	4816.27	5675.28	6744.42		Gbp5	-7.3398	-6.55013	-7.06497	-6.12372	-7.20519	-3.61055	-3.44009	-3.45579	-3.42291	-3.06646	-3.79477	-3.44252	-3.7076	-3.48585	-3.55396	-8.56371
	Gbp6	91.1916	240.313	110.757	200.734	117.324	3622.38	4740.53	4073.45	3969.49	6694.9	3532.05	4787.59	3830.13	4085.08	5075.94	445.185	1328.98	354.539	619.516	1153.7	6921.01	24191.6	7592.48	9536.49	16018.2	5136.09	17994.5	4504.12	6482.81	13347.1		Gbp6	-7.23315	-6.48389	-7.03854	-6.35531	-7.01805	-3.57991	-3.41316	-3.41869	-3.43346	-3.04787	-3.73982	-3.43797	-3.69808	-3.43478	-3.52756	-6.57689
	Gch1	56.9947	84.4664	32.0611	39.1909	29.8117	1772.54	2851.96	1428.82	1270.97	2600.33	2508.76	2855.17	1932.32	1599.75	4348.41	363.981	451.874	388.98	527.657	355.982	2392.9	3191.12	2167.7	3524.27	3170.96	2453.11	2737.25	2297.87	3837.07	3208.12		Gch1	-7.69667	-7.52186	-8.2565	-7.96862	-8.36357	-4.29435	-3.92116	-4.46588	-4.57178	-3.99334	-4.08179	-3.95473	-4.382	-4.37189	-3.68223	-6.77778
	Gem	679.792	450.884	727.69	391.909	397.169	2247.42	899.368	1574.81	1735.22	3129.96	1919.52	830.863	1715.3	1613.6	2003.73	392.641	927.064	422.408	463.569	337.036	586.177	1234.29	529.76	896.774	709.967	623.515	1155.83	601.153	841.393	626.22		Gem	-5.23376	-5.85656	-5.16361	-5.68868	-5.80459	-4.05709	-5.07447	-4.36865	-4.26064	-3.80802	-4.34938	-5.1883	-4.50107	-4.36327	-4.45676	-6.70218
	Ginm1	4207.25	5828.18	4300.08	4257.47	3967.84	9400.52	12541.6	11613.6	10055.1	17974.8	9892.22	11792.1	13756.9	9905.82	21840.8	4869.33	5530.19	4691.06	5698.48	6365.79	4783.83	4872.75	4958.06	5323.53	5837.9	4545.15	4945.43	4758.88	5592.79	5443.98		Ginm1	-3.41222	-3.29935	-3.38824	-3.30559	-3.50524	-2.62645	-2.44039	-2.37116	-2.50417	-2.06034	-2.71013	-2.53669	-2.41963	-2.54914	-2.06845	-4.18671
	Glrx	7284.96	14362.9	4940.33	12439.8	4440.99	6906.82	13967.6	4509.03	10312.4	3877.55	8536.07	15173.9	5801.5	10697	5075.94	4568.4	5641.21	4129.88	5222.09	5278.9	13027.7	17355	10710.2	18003.2	16373.6	15359.9	16881.7	14422.6	21251.9	22116.4		Glrx	-2.86331	-2.39751	-3.24947	-2.23352	-3.39261	-2.93467	-2.33271	-3.31712	-2.4789	-3.5939	-2.85756	-2.28457	-3.28295	-2.4723	-3.52756	-4.25049
	Gnptab	5546.11	5314.25	5159.9	5940.76	6532.61	7259.12	5808.21	5776.3	6857.56	7591.63	5768.68	5596.72	3617.65	6484.71	2295.3	8080.2	9041.93	8181.75	9063.09	6363.79	14772.4	15048	13652.1	14812.7	14367.1	14715	15315.4	12654.4	13728.9	13514.5		Gnptab	-3.13599	-3.39165	-3.206	-2.9725	-3.00675	-2.88493	-3.21008	-3.06949	-2.88685	-2.92218	-3.24936	-3.28185	-3.75514	-2.97276	-4.32097	-3.68033
	Gramd1a	3283.93	3716.52	3259.55	3006.23	3324.49	6536.85	8066.44	7106.99	6884.11	8130.82	7861.37	7863.07	7293.41	7349.51	9203.57	5637.41	4836.28	4107.59	5498.74	6411.66	5927.66	5163.17	4202.69	5924.1	6025.6	5763.33	5491.95	4467.87	5505.09	6124.9		Gramd1a	-3.65992	-3.74917	-3.66521	-3.65348	-3.6821	-2.98971	-2.88168	-2.86221	-2.88299	-2.85358	-2.93989	-2.94191	-3.05413	-2.84759	-2.93257	-4.04026
	Gsdmd	3230.05	4153.13	2222.9	3664.83	3005.21	4630.69	6217.1	3447.59	5212.08	4517.12	5110.85	6303.1	4626.49	5799.1	6207.75	3236.66	3206.42	2278.17	3853.82	3884.89	7346.88	8076.75	6155.83	10714	8719.48	6928.47	7738.49	6676.12	9929.14	8596.29		Gsdmd	-3.67646	-3.63813	-4.04784	-3.45545	-3.78303	-3.3344	-3.14206	-3.58546	-3.16118	-3.44127	-3.37042	-3.16301	-3.50922	-3.08449	-3.32631	-4.59501
	Gulp1	1402.07	3151.43	1242.61	1861.09	1010.71	1080.09	2909.78	1011.18	1172.08	637.655	905.222	2916.42	859.918	1147.87	405.218	2545.96	3102.06	1288.5	2530.4	4112.23	1167.44	997.737	885.882	937.574	1464.25	1122.33	968.62	646.466	920.41	1318.3		Gulp1	-4.5106	-3.91406	-4.62909	-4.1328	-4.87207	-4.78935	-3.9011	-4.81132	-4.65272	-5.39775	-5.10045	-3.93351	-5.19099	-4.70358	-6.05314	-4.83497
	Hbegf	904.662	939.838	827.76	1321.98	695.286	1172.86	1071.81	1144.01	1670.21	1413.93	2632.45	1915.63	2801.32	2459.36	5762.48	1303.07	1044.75	2268.04	1707.94	606.265	2520.76	2027.09	4206	4583.42	1352.15	3961.65	2768.65	6691.23	6547.93	2750.46		Hbegf	-4.94835	-5.12321	-5.03493	-4.47462	-5.24571	-4.70703	-4.89924	-4.68801	-4.2988	-4.60228	-4.03368	-4.35364	-4.01079	-3.94206	-3.40073	-5.50437
	Helz2	3169.94	6753.74	3302.3	3727.91	3244.67	14021.3	37308.8	15813.9	15813	20109.5	12835	36584.6	10663.2	16499.6	10513.3	3306.4	4090.18	3533.24	3630.58	2804.97	6294.51	12538.5	10855.1	5774.77	6653.88	6531.09	9629.22	5766.84	4891.2	6837.07		Helz2	-3.69523	-3.15198	-3.65219	-3.43839	-3.70639	-2.22668	-1.35026	-2.06247	-2.05146	-1.94812	-2.44972	-1.40455	-2.67435	-2.03897	-2.79953	-4.5737
	Hif1a	16702.6	17065.8	17111.9	16730.7	18818.9	26082.3	26408	24799.7	22716.3	31950.6	23490.8	26618.2	16481	22031.2	15073.2	34978.5	57821	46810.3	36201.1	29890.5	57473.8	74042.1	79144.3	61056.6	61815.8	57486.3	68820.8	74844.1	62233.6	61285.8		Hif1a	-2.03364	-2.22509	-2.00728	-1.9372	-1.9488	-1.60603	-1.69582	-1.61255	-1.68922	-1.48514	-1.84533	-1.72257	-2.23897	-1.74986	-2.43929	-2.2151
	Hilpda	198.963	166.554	118.529	204.557	239.455	248.487	165.211	195.056	210.607	222.749	237.269	163.999	208.85	204.297	259.898	626.698	442.992	412.279	503.09	456.693	1112.36	1004.76	661.37	1277.84	1017.59	1247.96	1089.55	829.732	1318.1	1292.63		Hilpda	-6.45888	-6.84868	-6.9713	-6.33653	-6.30893	-6.25567	-6.76402	-6.45278	-6.36537	-6.44659	-6.43633	-6.80602	-6.6026	-6.42566	-6.4959	-6.23556
	Hk2	3895.33	5003.74	3149.76	3840.71	3505.28	4649.46	5210.35	3713.25	4839.39	5508.5	5224.42	5449.51	4025.36	5426	4634.39	3321.69	4791.87	5733.41	3503.47	2055.12	7644.88	10842.8	9687.19	9683.37	7905.23	8334.63	10796.7	11359.5	9415.96	9165.58		Hk2	-3.48923	-3.45184	-3.69946	-3.40859	-3.62916	-3.33036	-3.31868	-3.51125	-3.23535	-3.24289	-3.34844	-3.3085	-3.64838	-3.15098	-3.61855	-4.56909
	Hmga2	313.989	203.433	361.416	1067.71	216.375	171.18	121.843	171.123	708.74	94.6444	263.133	135.349	276.046	883.845	177.923	1422.49	1627.64	1691.66	1612.88	1012.1	2696.81	3287.14	3185.19	3203.58	2300.22	3794.14	3888.43	4516.2	4402.34	3920.29		Hmga2	-6.00448	-6.64974	-5.86207	-4.68805	-6.40984	-6.62654	-7.06637	-6.58297	-5.15521	-7.29648	-6.33328	-6.99675	-6.32481	-4.96471	-6.87307	-5.41676
	Hmox1	6840.41	4418.43	5852.61	8079.06	6292.2	8467.32	4554.67	7219.48	11463.5	11979.7	9938.32	4693.73	7672.07	10005.4	12829.1	10616.6	11170.3	13100.7	12537.7	13516.3	16172	19318.9	17399.1	21316.1	19640.1	15651.2	18838.7	17851.3	18117.3	18706.2		Hmox1	-2.92627	-3.57622	-3.08005	-2.6651	-3.04424	-2.73099	-3.45315	-2.8465	-2.3731	-2.46607	-2.70548	-3.45777	-3.00352	-2.53914	-2.60048	-3.40735
	Hpx	370.984	422.332	272.034	234.189	286.577	3241.37	1989.76	2414.87	1963.23	5702.57	3944.74	2317.72	3385.19	2188.4	7644.18	140.434	239.815	163.088	119.631	375.924	248.83	635.882	225.618	235.821	1777.09	226.141	520.938	267.85	208.395	1506.95		Hpx	-5.83817	-5.92183	-6.14527	-6.20187	-6.12998	-3.69102	-4.281	-3.94137	-4.13725	-3.20827	-3.62934	-4.16319	-3.82153	-4.05873	-3.1182	-7.72579
	Ibsp	35.2331	13.0863	24.2887	129.999	182.717	1930.46	306.673	1705.25	5499.6	6449.2	2489.64	362.576	1995.88	6426.71	6822.57	45.8559	149.885	64.83	114.29	39.8859	177.033	606.605	171.425	540.186	326.741	165.65	545.357	155.071	397.686	302.506		Ibsp	-8.16704	-9.32478	-8.5245	-6.78707	-6.57807	-4.20904	-6.14824	-4.28913	-3.10749	-3.08525	-4.08944	-6.01598	-4.34965	-2.98174	-3.23189	-8.83054
	Icam1	949.222	6398.03	948.232	1731.09	800.108	86879.7	121324	81839.9	83985.7	127581	97950.6	116699	84092.2	93272.1	115363	1945.06	3774.87	3319.5	2576.33	4192.01	13679.7	31710.9	22922.3	20926.9	33539.7	12377.2	28492.3	25092.4	16960.7	31840.1		Icam1	-4.90032	-3.20608	-4.89921	-4.20517	-5.10547	-0.402786	-0.171048	-0.418648	-0.381692	-0.100605	-0.417504	-0.244601	-0.609313	-0.306831	-0.404177	-5.10406
	Icam4	4.14507	26.1727	3.8862	7.647	3.84667	1222.55	2096.12	2315.55	2107.91	2549.66	1405.62	2073.7	2878.5	2125.21	3701.92	10.5086	14.4333	15.1945	13.8857	28.9173	25.5715	18.7368	23.2254	26.1117	20.8558	21.4043	18.6049	51.3548	13.893	24.5576		Icam4	-10.119	-8.66777	-10.1684	-9.50505	-10.2132	-4.66556	-4.22896	-3.98335	-4.06618	-4.01301	-4.66079	-4.27439	-3.98362	-4.08802	-3.84315	-10.2345
	Ier3	3882.9	4103.16	3323.67	2455.64	2617.66	13238.3	15544.3	11168.5	9327.16	14437.6	18116.8	17235.7	18621.3	12110.7	31273.5	3775.47	3280.81	4292.96	4387.88	4538.02	9824.36	10767.8	9546.73	15785.4	10361	12153	11375.8	13885.9	18196.3	13411.8		Ier3	-3.49242	-3.65023	-3.64574	-3.85571	-3.92105	-2.28414	-2.22576	-2.41024	-2.57931	-2.27946	-2.10508	-2.15717	-2.11688	-2.34819	-1.70947	-4.44108
	Ifi203	697.408	3596.37	413.88	1094.48	860.693	4331.4	21816.1	3604.36	6624.98	4567.79	4306.83	22885.8	3379.74	6984.2	3502.57	2673.97	3535.06	2193.08	2164.03	1308.26	5095.6	7257.01	5814.08	4099.54	3434.26	5758.68	5769.86	3814.35	5426.94	3969.41		Ifi203	-5.20821	-3.78203	-5.72687	-4.66331	-5.03257	-3.4012	-1.88682	-3.541	-2.92135	-3.43011	-3.54154	-1.87365	-3.82314	-2.89857	-3.89849	-4.78593
	Ifi205A	892.227	3294.19	864.679	1537.05	652.973	3679.81	17970.8	6518.24	7338.29	3891.89	4186.51	18345.2	7259.82	8158.91	4235.69	180.558	202.067	127.634	170.901	117.663	394.391	478.961	339.533	279.885	284.161	398.305	382.564	259.795	396.818	338.226		Ifi205A	-4.96218	-3.86977	-4.99135	-4.32399	-5.3084	-3.56419	-2.08071	-2.94867	-2.81911	-3.59021	-3.56987	-2.09479	-3.05875	-2.74313	-3.70849	-7.47605
	Ifi35	1150.26	1754.76	1251.36	2080.94	915.509	3917.25	5616.15	3648.63	6000.48	4791.49	4295.59	5007.9	5170.41	6168.74	6480.69	1694.76	1446.66	940.036	1584.04	1879.62	3175.78	2931.14	2126.78	2597.3	3243.95	2814.19	2684.93	1542.66	2704.79	2991.57		Ifi35	-4.70841	-4.49933	-4.62208	-4.0212	-4.9709	-3.50168	-3.2437	-3.5288	-3.02034	-3.38231	-3.54416	-3.39299	-3.39809	-3.02271	-3.28329	-5.24174
	Ifi47	263.212	597.213	529.494	618.451	382.744	1403.67	3279.44	2496.24	2307.52	2301.1	1353.9	3137.72	1691.69	2224.76	1063.81	281.823	357.503	250.203	326.848	465.668	915.655	1527.05	1517.39	738.472	981.093	831.044	937.224	494.416	836.183	929.842		Ifi47	-6.18027	-5.57604	-5.48105	-5.23342	-5.84149	-4.52752	-3.78154	-3.90824	-3.97574	-4.11554	-4.69825	-3.86039	-4.51492	-4.04226	-5.08947	-7.0328
	Ifih1	476.683	701.904	552.812	599.334	451.984	2411.98	10136.7	3992.08	3152.7	4593.6	2495.26	10865.4	3545.91	3449.68	2848.64	345.83	388.59	219.814	307.622	362.962	942.21	1528.22	1582.64	707.464	1060.17	862.685	1023.27	498.444	766.719	936.539		Ifih1	-5.58807	-5.41476	-5.43804	-5.26477	-5.67561	-3.98646	-2.65326	-3.43886	-3.66377	-3.42448	-4.08718	-2.61853	-3.77516	-3.60379	-4.10508	-6.82879
	Ifit1	425.906	701.904	530.466	563.966	389.476	2439.59	10021.1	3861.64	3111.5	4638.53	2527.87	10652	3468.73	3443.62	2887.76	567.467	756.085	301.865	428.321	864.527	2816.79	11722.2	11633.7	2536.1	3688.01	2621.56	6719.87	1318.11	2969.62	3059.66		Ifit1	-5.70045	-5.41476	-5.47922	-5.32549	-5.8241	-3.97508	-2.66473	-3.47207	-3.67692	-3.41475	-4.0742	-2.63836	-3.79716	-3.60555	-4.09144	-6.33468
	Ifit3	18.6528	77.3284	15.5448	81.2494	81.7418	2139.19	14118.3	5666.21	4329.36	8151.85	1980.24	12550.9	4611.05	4079.89	3866.8	425.123	452.985	397.084	607.767	666.094	2042.77	6717.16	9727.01	2290.49	2788.6	1919.87	3874.48	1038.17	3428.96	2281.63		Ifit3	-8.7788	-7.60907	-8.94879	-7.2525	-7.37574	-4.10643	-2.32198	-3.08873	-3.3467	-2.85099	-4.31825	-2.47434	-3.51257	-3.43605	-3.79958	-6.62289
	Ifnar1	4130.56	4891.91	4454.55	4125.56	4020.74	3688.64	4282.07	4298.42	4039.08	4512.34	3240.81	4678.91	2584.29	4141.35	1903.13	4568.4	6695.96	5666.55	5317.16	5999.83	8792.65	12717.6	12543.9	10422.7	11412.5	8925.58	12199	11842.8	9946.5	12323.5		Ifnar1	-3.43061	-3.47444	-3.35296	-3.33706	-3.492	-3.56179	-3.51485	-3.36494	-3.41608	-3.44232	-3.82585	-3.46093	-4.0914	-3.4211	-4.50825	-4.25049
	Ifnar2	6254.91	8014.79	6657.06	5419.81	5748.86	8056.49	10632.4	8533.42	7603.84	9583.94	8590.05	10942.5	8215.08	7794.46	8610.18	4292.31	5302.58	3794.58	4041.81	5344.71	7392.12	8341.41	7319.31	8225.19	8732.51	7202.07	8598.97	7243.04	8437.38	8360.76		Ifnar2	-3.01574	-2.98082	-2.95128	-3.06426	-3.13454	-2.78072	-2.60552	-2.67932	-2.78356	-2.68917	-2.85126	-2.61146	-2.93515	-2.78882	-2.99921	-4.31281
	Ifngr2	2047.67	2343.65	2076.2	2265.42	1904.1	8573.34	8786.14	8794.29	8472.83	10815.3	9460.41	8450.89	10436.2	8587.41	13104.8	2550.74	2841.15	2174.85	2470.59	2419.08	5586.38	6372.87	5396.03	6183.58	5516.37	5544.63	6091.96	5295.58	5921.01	5738.68		Ifngr2	-4.13207	-4.21009	-4.11609	-3.9363	-4.23918	-2.71855	-2.79623	-2.64921	-2.67537	-2.56831	-2.75476	-2.86982	-2.69587	-2.69195	-2.57921	-4.83309
	Igtp	370.984	283.141	409.022	85.0729	158.675	295.975	183.797	187.876	64.0979	162.521	194.538	187.71	76.2757	64.0593	37.2614	481.487	541.805	224.879	522.316	667.091	1597.23	2771.88	2196.46	1295.79	1693.67	1500.16	2011.66	530.666	1402.32	1397.55		Igtp	-5.83817	-6.32051	-5.73865	-7.20706	-6.71833	-6.08143	-6.65801	-6.49009	-7.54421	-6.76018	-6.63398	-6.67175	-7.60161	-7.57482	-8.41558	-6.49867
	Ikbke	2140.93	2510.2	2480.37	2505.35	1936.8	6799.7	9621.49	8300.07	7701.82	8166.19	7445.31	9221.49	8704.51	8366.67	7893.83	1942.19	1548.81	1313.82	1810.48	2452.98	5308.04	5029.67	4481.39	7818.01	8141.6	5459.02	4765.19	5250.27	7131.44	8601.87		Ikbke	-4.08756	-4.14147	-3.9383	-3.83568	-4.22216	-2.9503	-2.70542	-2.70704	-2.77076	-2.84924	-2.99426	-2.78256	-2.87728	-2.71799	-3.08606	-5.10554
	Il10rb	3814.5	4320.87	3689.94	2594.25	3427.39	4000.08	4429.72	3841.3	3251.6	3509.49	4069.56	4310.41	4009.02	3298.19	3715.89	1756.85	1817.49	1802.07	2009.15	1850.71	3085.29	2906.55	3054.69	3387.18	3396.89	3140.84	2929.12	3294.76	3471.51	3310.82		Il10rb	-3.51019	-3.59854	-3.54123	-3.80082	-3.65162	-3.48076	-3.48096	-3.47736	-3.6329	-3.69361	-3.5982	-3.54294	-3.65244	-3.64869	-3.83938	-5.20577
	IL11	213.302	326.503	272.701	162.968	174.953	148.104	156.722	180.384	114.231	147.089	324.984	149.949	266.204	147.588	254.691	777.648	962.583	1477.39	1668.97	290.094	2309.87	4591.38	5064.94	8983.92	1762.14	3863.86	5989.5	9182.26	11350.8	3514.13		IL11	-6.38963	-6.17849	-6.14283	-6.56259	-6.62125	-6.77043	-6.81644	-6.53056	-6.97316	-6.85931	-6.12289	-6.89502	-6.36098	-6.74894	-6.51606	-6.02006
	Il11ra	4507.35	4281.64	4820.74	4762.84	5662.48	3858.75	3181.67	3569.12	4286.53	4778.39	4342.86	3173.58	4898.34	4155.87	5966.34	9375.03	8760.57	6174	8607.22	12017.8	5996.38	6355.73	4217.95	5997.67	6794.08	6055.78	6760.17	4360.26	5518.16	6292.75		Il11ra	-3.34333	-3.60766	-3.27397	-3.19345	-3.14968	-3.51672	-3.8118	-3.55083	-3.35664	-3.38505	-3.53321	-3.84903	-3.45214	-3.4176	-3.36597	-3.53171
	Il15	54.9222	109.449	54.4068	41.1026	34.6201	416.353	504.927	307.543	369.936	846.064	338.474	412.962	308.735	397.341	1014.44	42.9899	34.418	33.428	42.7253	59.8288	56.0605	64.4079	42.0269	49.7755	59.0915	46.531	47.6752	25.1739	39.074	35.7202		Il15	-7.73306	-7.26543	-7.74016	-7.92215	-8.21856	-5.74115	-5.65088	-5.99932	-5.80407	-5.11534	-6.08233	-5.88619	-6.21328	-5.76281	-5.13695	-8.89366
	Il15ra	338.86	121.346	295.351	277.204	86.5502	3346.29	1381.58	2270.07	2272.73	1492.32	3461.21	1311	2005.87	2468.02	1197.02	452.827	316.423	626.015	237.125	189.458	1542.16	1024.67	2018.4	1069.76	699.539	1442.46	995.364	1814.54	998.558	575.988		Il15ra	-5.92848	-7.16313	-6.06332	-6.0339	-7.31926	-3.65917	-4.64557	-4.00317	-3.99093	-4.54836	-3.76007	-4.73265	-4.34466	-3.93854	-4.9716	-6.55991
	Il1b	0	0	0	0	0	2.29619	11.8078	57.2253	0	10.9323	2.33801	16.4328	46.2552	3.59972	7.74724	3.68117	35.2947	4.87909	2.05791	0	143.064	485.084	28.766	124.198	67.8069	103.993	519.755	68.8718	147.218	86.0253		Il1b	-11.757	-11.97	-11.7549	-11.6623	-11.7915	-10.5823	-9.32722	-7.66686	-11.7201	-9.37787	-10.7044	-9.05361	-8.09343	-10.2241	-9.89129	-11.1341
	IL1rn	0	1.23675	7.07002	0	1.99946	28.7024	74.0673	102.01	21.8943	93.4212	54.9433	41.082	66.0789	26.0979	57.1359	12048.5	2940.16	4022.32	9549.74	12331.9	15991	5038.11	7836.07	14050.9	12592	15087	4929.83	6794.06	12611.4	11250		IL1rn	-11.757	-11.165	-9.66671	-11.6623	-10.693	-8.38385	-7.55889	-7.09635	-8.58922	-7.30935	-7.88539	-8.17235	-7.74312	-8.45066	-7.99724	-3.28084
	Il36a	0	0	0	0	0	0	0	4.78666	0	0	0	0	0	0	0	1.91066	12.2128	4.05188	0	1.99429	296.039	1464.99	262.115	430.843	357.156	297.798	1177.93	255.767	428.077	353.853		Il36a	-11.757	-11.97	-11.7549	-11.6623	-11.7915	-11.7751	-11.8773	-9.97563	-11.7201	-11.8571	-11.9097	-11.912	-11.949	-11.7501	-12.06	-11.6092
	Il4r	912.952	2315.09	711.174	1037.12	1084.76	2472.72	6342.04	2180.32	3025.42	4426.3	3611.89	7670.42	2867.6	3659.17	5550.09	27515.5	33860.6	43576.9	24980.4	16386.1	22952.4	20151.5	26806.5	17473.6	16350.1	23695.4	22145.7	27764.8	17250.7	17564.3		Il4r	-4.93924	-4.22235	-5.18654	-4.71709	-4.80143	-3.9616	-3.12216	-4.04349	-3.70497	-3.46157	-3.71747	-2.96671	-3.98741	-3.54485	-3.43828	-2.45508
	Il6	39.8595	241.167	56.5602	38.7546	64.9825	4064.26	20592.8	4408.84	3260.35	6773.04	7402.15	26840.9	7324.38	5018.91	18175	2005.32	2486.67	3253.38	2641.33	1938.44	18058.3	19308.6	27974.4	33502.8	21934.3	17589.1	15942.1	28536.2	36852.1	18416.9		Il6	-8.04688	-6.48036	-7.70203	-7.97953	-7.60208	-3.46485	-1.94453	-3.33959	-3.63021	-3.03626	-3.00007	-1.71425	-3.04989	-3.22895	-2.25217	-5.07356
	Il6ra	680.843	1971.39	526.211	925.143	397.893	660.155	1922.53	502.588	1202.28	334.925	538.912	1797.34	406.857	1339.99	182.06	219.03	284.497	246.882	232.544	332.359	459.511	450.113	385.677	356.873	532.409	468.863	528.716	367.64	310.328	437.654		Il6ra	-5.23222	-4.38298	-5.48726	-4.83123	-5.80278	-5.28109	-4.31536	-5.50942	-4.6273	-6.04023	-5.61833	-4.41735	-5.93808	-4.54895	-6.85021	-7.28386
	Irak1bp1	929.533	882.734	915.199	1104.04	939.55	826.08	619.542	799.372	872.647	569.779	864.74	633.274	929.838	892.502	819.751	715.543	578.444	711.105	697.49	814.669	1629.69	1651.18	2023.92	1373.31	1646.74	1569.96	1539.56	1754.12	1407.53	1620.8		Irak1bp1	-4.92126	-5.18583	-4.93463	-4.65462	-4.945	-5.05718	-5.44668	-5.0461	-4.94743	-5.51012	-5.14615	-5.45948	-5.11291	-4.95497	-5.34981	-6.10318
	Irak2	502.59	576.989	496.462	605.069	496.221	2166.8	2748.7	2533.34	3430.15	4714.06	2979.92	3200.95	2455.35	3769.98	4179.8	905.654	1054.74	1109.2	1070.27	891.45	1177.27	2121.95	1641.26	1874.33	1479.03	1319.62	1974.45	1861.86	1623.74	1658.76		Irak2	-5.53526	-5.61043	-5.54534	-5.25526	-5.58243	-4.09361	-3.95803	-3.89349	-3.57945	-3.3986	-3.90974	-3.84045	-4.14256	-3.51503	-3.72177	-5.86786
	Irak3	220.725	153.467	94.2403	388.085	411.594	1832.17	1779.12	1541.3	2587.72	4425.34	1610.28	1619.24	956.171	2597	1715.89	754.712	1499.96	905.595	866.254	1015.1	3240.69	7145.76	4054.49	5700.52	7212.64	2928.66	6360.56	3697.54	5127.38	6764.52		Irak3	-6.35558	-6.93	-7.19846	-5.69846	-5.769	-4.26127	-4.39284	-4.39015	-3.86118	-3.46179	-4.52495	-4.52163	-5.08501	-3.88762	-4.61176	-6.04996
	Irf1	2413.47	2249.66	2019.85	4576.73	1700.23	8943.31	7920.84	9472.8	17807.3	12964.4	10869.4	9271.88	11049.1	19058.5	17216.6	1689.98	1571.01	1103.12	1485.77	1581.48	3398.05	4231.01	2729.53	3365.96	3774.91	3081.28	3746.57	1815.54	2894.95	3165.7		Irf1	-3.96778	-4.251	-4.14359	-3.2333	-4.35236	-2.67631	-2.8999	-2.57489	-1.93268	-2.38708	-2.61593	-2.77712	-2.6388	-1.8948	-2.30634	-5.24456
	Irf7	608.289	2425.73	802.5	1120.29	917.432	4870.34	30108.7	6281.3	6776.06	8217.81	5433.58	26598.5	8861.61	7177.24	9510.98	610.457	502.946	175.244	570.382	1006.12	1419.22	2016.55	1410.11	1069.76	1584.17	1342.88	1327.93	367.539	998.558	1343.97		Irf7	-5.34472	-4.17568	-5.06589	-4.64003	-4.9688	-3.28395	-1.56467	-2.98569	-2.89881	-2.84294	-3.3092	-1.72332	-2.8594	-2.87131	-2.89972	-6.26178
	Irf9	840.413	2474.51	1190.15	1123.15	1467.51	3454.52	8163.5	4611.95	4213.98	6191.08	3617.51	7551.86	5399.23	4473.76	6136.02	2286.11	2046.2	2603.33	2518.65	3077.2	2466.66	3385.51	3490.44	2058.75	2726.03	2492.2	2504.69	2343.19	1703.63	2339.67		Irf9	-5.02193	-4.15578	-4.67219	-4.63747	-4.49947	-3.62735	-2.86972	-3.29456	-3.37371	-3.12609	-3.71591	-2.98228	-3.3548	-3.34391	-3.33793	-4.94258
	Irgm1	33.1606	105.88	45.6628	98.4552	38.4667	3273.4	11894.2	6740.82	7324.56	8852.6	2948.44	11008.7	6497.97	6971.21	5843.52	1927.86	2031.77	1442.47	2002.75	2176.77	3612.46	7164.5	6268.64	3164.41	3635	3635	5030.31	2212.28	3367.31	2993.8		Irgm1	-8.22595	-7.29827	-7.91192	-7.06255	-8.11601	-3.68119	-2.49339	-2.9151	-2.82098	-2.76854	-3.92036	-2.60543	-3.1696	-2.90043	-3.38677	-5.11294
	Irgm2	332.642	956.493	583.901	970.213	652.973	8425.35	27127.7	17690.3	18488.6	24155.4	8077.28	25913.8	13033.2	18031	11409.4	253.163	308.651	177.27	229.648	256.267	669.776	1804.59	1694.35	451.243	657.828	707.271	998.853	359.483	486.254	571.523		Irgm2	-5.94695	-5.10567	-5.38342	-4.78371	-5.3084	-2.73596	-1.66893	-1.95035	-1.89514	-1.76481	-2.9128	-1.74939	-2.47366	-1.95022	-2.71774	-7.13965
	Irs1	1373.06	1207.51	1283.42	1151.83	1522.32	980.694	802.307	915.449	769.175	964.608	627.471	727.129	498.516	689.071	163.95	6337.67	7883.93	7860.64	8896.47	9518.77	2379.13	2228.51	3054.69	2330.47	3925.24	2073.42	2497.71	2416.7	1613.32	3148.96		Irs1	-4.5315	-4.87284	-4.5968	-4.61228	-4.46282	-4.8858	-5.18854	-4.91067	-5.07349	-4.98436	-5.46644	-5.32149	-5.73535	-5.21332	-6.95438	-3.9232
	Isg15	139.896	397.349	142.818	346.027	335.622	3280.02	10812	4692.12	5460.23	8741.7	3365.63	9223.47	6132.02	5598.27	9099.24	1845.7	1276.79	506.485	1820.1	2545.72	4721.87	6821.38	4460.38	3690.73	4336.28	4417.65	4031.46	1286.89	3515.79	3841.04		Isg15	-6.80899	-5.98266	-6.78632	-5.81286	-5.97251	-3.67917	-2.58877	-3.27733	-3.11468	-2.78114	-3.78807	-2.78235	-3.22755	-3.11973	-2.94397	-5.15647
	Isg20	97.4092	343.814	94.2403	125.22	87.5118	453.902	2394.53	800.569	941.323	1173.02	597.109	2597.31	1152.31	1047.46	1800.66	941.957	460.756	449.758	866.254	1024.07	967.781	628.855	474.461	937.574	841.185	899.909	577.916	388.685	793.636	833.844		Isg20	-7.16788	-6.12698	-7.19846	-6.82423	-7.30833	-5.655	-4.09592	-5.04461	-4.87176	-4.78893	-5.51596	-4.04935	-4.8986	-4.79504	-4.56356	-5.8286
	Ism1	1177.2	129.674	1203.75	1002.71	3188.89	197.685	28.912	257.283	278.368	215.101	131.566	36.554	160.724	230.267	123.894	6156.16	7418.73	5023.32	7389.33	14732.8	3872.11	3734.49	3556.8	4510.8	7197.87	3518.67	4340.77	3260.53	3880.48	6052.34		Ism1	-4.68527	-7.09728	-4.66084	-4.7508	-3.72373	-6.48336	-8.47902	-6.17712	-6.08757	-6.48137	-7.02265	-8.28618	-6.8631	-6.30654	-7.23256	-3.95225
	Itga5	37297.4	32776.5	40167.7	27820.7	24496.6	37007.9	35711.4	38168.8	30511.5	28044.4	37860.8	38568.4	35390.1	33520.3	24279.5	31731.3	32834.7	54696.3	34749.5	18294.7	61579	76590.4	95511.6	73919	42449.4	72853.6	86195.5	117633	80648.7	59563.5		Itga5	-1.23031	-1.57249	-1.15402	-1.42868	-1.68514	-1.25616	-1.39402	-1.18138	-1.39421	-1.61554	-1.36804	-1.35175	-1.47478	-1.33018	-1.9626	-2.31253
	Itga9	1966.84	1220.6	1546.71	2126.82	1558.86	2068.51	1321.69	1587.97	2310.27	1542.03	1784.58	1240.86	793.631	2519.09	642.759	2259.36	3127.59	3185.79	2698.1	2122.93	3902.6	7216.03	5666.99	5881.67	6244.58	4218.5	6739.64	5530.21	5149.95	6171.78		Itga9	-4.17233	-4.86207	-4.41033	-3.9994	-4.43911	-4.14001	-4.68985	-4.36034	-3.97455	-4.51561	-4.42223	-4.7876	-5.27112	-3.91807	-5.5927	-4.95434
	Itgav	50876.6	33448.7	44974	42584.2	47121.8	68613.2	57004	70557.8	59741.1	83152.3	49307	57734.6	35868.7	57894	20929.7	9855.2	16557.3	18865.5	10528.6	5915.08	21359.1	35854.1	36999.1	20115.8	21220.8	22446.6	35475	35043.1	18858	22317.3		Itgav	-0.919839	-1.55219	-1.041	-1.00299	-1.03096	-0.638823	-0.92638	-0.566979	-0.722313	-0.528676	-1.10389	-0.948335	-1.46135	-0.783731	-2.11105	-3.48177
	Itgb3	4260.1	4143.61	2321.03	3255.71	2678.25	3274.5	3902.08	1777.05	2674.71	2161.53	3275.67	3866.82	1305.77	2680.1	1319.05	1367.08	1103.59	961.308	1278.55	428.773	2048.67	3704.04	2236.27	3151.36	1101.01	3257.17	3611.68	3831.47	4083.67	2308.42		Itgb3	-3.39974	-3.64042	-4.00467	-3.57378	-3.89818	-3.68085	-3.60775	-4.24791	-3.82813	-4.17808	-3.81515	-3.65152	-4.77368	-3.85613	-4.8746	-5.45646
	Jak1	41404.3	50629	42465.6	48006.1	33860.9	38607	52388.1	42117.8	48077.1	32844.5	35319.2	54291.9	32428.7	46024.2	18328	19116.3	21519.1	23210.8	20097.6	16967.6	21385.7	23761.2	24980.6	20878.6	21403.5	22105.6	24279.5	23544.4	20822.9	21567.6		Jak1	-1.12585	-1.13768	-1.09839	-0.883155	-1.36142	-1.21386	-1.01082	-1.08293	-0.939524	-1.45755	-1.43752	-1.00982	-1.56216	-1.01317	-2.24378	-2.81927
	Jak2	12271.3	10658.3	13124	12946	13090.5	62969.6	48114.7	68547.2	61092.8	100885	56120.5	47273	55516.7	59587	66368.7	7228.91	9089.99	11354.6	7668.81	6003.6	15521.1	23790.6	26041.7	15697.7	12645.6	15246.6	20189.8	23922.8	15041.3	11554.3		Jak2	-2.34192	-2.69579	-2.27259	-2.19364	-2.31175	-0.724655	-1.09591	-0.595888	-0.69994	-0.335371	-0.974459	-1.14825	-1.02454	-0.754908	-0.957031	-3.79164
	Junb	3341.96	5539.09	3023.46	2302.7	2069.51	6713.55	7763.89	4455.18	4196.58	6629.89	8686.76	7622.01	6964.7	5128.21	11559.4	8990.63	7671.87	6797.03	8777.9	8997.26	11323.2	10150.7	9881.84	11770.7	10096	12799.7	12022.3	11728	13245.2	12094.6		Junb	-3.6424	-3.35022	-3.74037	-3.91998	-4.15592	-2.96305	-2.91991	-3.32913	-3.37784	-3.05762	-2.84006	-2.97304	-3.10024	-3.20741	-2.70468	-3.57357
	Kctd12	4500.51	5610.47	5022.91	3668.65	6114.29	2970.79	2568	2266.48	2682.04	4654.78	2208.52	2106.3	1587.26	2796.97	1469.03	621.921	741.651	506.485	693.217	637.177	395.374	436.803	351.698	327.213	363.239	399.236	519.776	285.976	261.362	395.155		Kctd12	-3.34485	-3.33742	-3.2329	-3.45441	-3.07292	-3.77816	-4.026	-4.00475	-3.8254	-3.41125	-4.2092	-4.2588	-4.5786	-3.81347	-4.76699	-6.2432
	Krt14	1841.45	19.0347	856.906	951.096	3014.83	1076.78	141.462	392.506	706.908	1568.8	1486.59	144.24	521.218	657.907	2194.7	662.045	517.38	258.307	302.281	179.486	585.193	446.171	145.988	337.82	137.301	505.327	473.263	173.197	302.172	168.555		Krt14	-4.23817	-8.97252	-5.00037	-4.80359	-3.77984	-4.79242	-6.9182	-5.75608	-5.15779	-4.49841	-4.60482	-6.93358	-5.69091	-5.25954	-4.36577	-6.18078
	Lcn2	0	0	0	0	1.92334	2.20877	0	0	0	0	0	0	0	0	0	1641.26	14743.1	3082.47	2083.92	10422.2	18089.8	59216.6	22779.7	33265.5	75877	17510.5	54650.9	26181.9	36175.6	80195.2		Lcn2	-11.757	-11.97	-11.7549	-11.6623	-10.7187	-10.6092	-11.8773	-11.7312	-11.7201	-11.8571	-11.9097	-11.912	-11.949	-11.7501	-12.06	-5.27379
	Lif	196.891	314.072	221.513	207.425	132.71	3139.77	3257.76	3147.23	5380.56	7162.38	7635.35	6413.75	6803.98	9338.81	11501.7	177.692	259.8	317.059	209.354	34.9001	3011.53	9044.04	7682.07	10634.8	3117.08	4946.24	9936.2	13549.6	13554.3	5435.05		Lif	-6.4693	-6.21718	-6.34988	-6.32268	-6.89579	-3.72286	-3.78817	-3.67659	-3.12937	-2.98038	-2.96906	-3.14561	-3.12358	-2.60808	-2.70969	-7.49196
	Lmcd1	1037.3	1540.62	4230.13	2560.79	725.098	1244.64	2610.34	4090.2	2781.85	1102.27	1179.6	2640.78	4883.46	2746.76	1136.47	2416.99	3829.27	3644.66	3191.58	3780.18	1369.06	1508.32	1529.56	1148.1	996.735	1361.5	1990.73	2031.03	1342.41	1191.05		Lmcd1	-4.81167	-4.6294	-3.40464	-3.8138	-5.20378	-4.64767	-4.00966	-3.41459	-3.78887	-4.85108	-4.83596	-4.03276	-3.45518	-3.83158	-5.02346	-4.88693
	Lrig1	369.948	374.745	424.567	866.023	430.828	267.261	421.288	326.69	644.642	264.813	320.482	391.227	215.207	611.161	172.334	4310.46	6942.43	4252.45	3855.95	2789.02	15683.2	21251.1	15712.5	17058.3	14750.3	17908.8	22767.8	18642.8	17121.4	17144.6		Lrig1	-5.84096	-6.04107	-5.70144	-4.89719	-5.72344	-6.18312	-5.83159	-5.93911	-5.24986	-6.27432	-6.13679	-5.94012	-6.57276	-5.33312	-6.90481	-4.30859
	Lrrc17	4.14507	21.414	28.1749	33.4556	34.6201	4.41754	17.5537	11.9667	30.2176	19.1201	2.249	21.7348	19.977	21.6417	20.4938	7304.47	3548.38	2466.58	3851.68	3752.26	3287.9	1172.22	1181.18	1507.95	1259.17	2930.52	1357	1003.94	1437.92	1124.07		Lrrc17	-10.119	-8.8603	-8.38155	-8.12259	-8.21856	-10.0854	-8.95661	-9.1688	-8.27912	-8.8554	-10.7314	-8.78807	-8.90557	-8.63033	-8.99226	-3.78124
	Ly75	1368.91	1330.05	1973.22	1941.38	1272.29	3985.72	3312.48	4708.88	4179.18	6396.62	4124.66	3072.51	5311.15	3930.13	6603.65	1281.1	1633.19	2201.18	1730.37	1094.87	1933.6	2213.29	3121.05	2239.9	1989.13	1810.99	2394.22	2823.51	2120.42	1938.94		Ly75	-4.53452	-4.77626	-4.16694	-4.09059	-4.64211	-3.48435	-3.77152	-3.27376	-3.38199	-3.09343	-3.58475	-3.88139	-3.37124	-3.47344	-3.2645	-5.52137
	Map4k3	11136.8	10028.9	14145.8	16944.8	13971.1	6412.06	6386.44	9432.12	10431.5	6444.42	5626.99	6494.76	8002.6	11007.8	4122.98	24598.8	19773.7	15553.1	28809.6	27428.5	11091.1	7131.71	7179.96	9615.64	12565.6	11965	7943.15	6864.42	9938.69	12598.1		Map4k3	-2.43892	-2.75666	-2.19762	-1.92448	-2.24665	-3.00899	-3.11519	-2.5792	-2.46743	-3.08599	-3.27422	-3.13306	-2.96135	-2.44367	-3.73545	-2.56713
	Mapk1	7657.33	10775.8	7593.2	8280.57	6925.14	6725.55	9628.74	6876.99	7134.69	5943.18	6397.97	9541.29	6181.21	7086.04	4110.88	9818.61	9240.79	9119.01	10767	9683.56	8486.27	7748.94	9449.09	8511.5	8380.43	8727.31	8328.4	8298.56	8572.09	7910.03		Mapk1	-2.81347	-2.68483	-2.81972	-2.64047	-2.94841	-2.96126	-2.70466	-2.8951	-2.84724	-3.16695	-3.14584	-2.74848	-3.21956	-2.88409	-3.73839	-3.48549
	Mapkapk2	5875.64	7863.7	6227.63	6451.2	5341.11	7055.91	10156.4	7902.78	7645.96	12543.7	7389.08	10527.6	8532.89	8089.65	12381	7676.09	7898.36	8750.03	8315.4	6551.26	12609.7	16017.7	14821.1	15870.2	14281.9	12662.9	15579.3	14654.2	15462	13856.1		Mapkapk2	-3.07828	-2.99984	-3.01795	-2.89008	-3.20809	-2.91331	-2.65132	-2.75608	-2.77804	-2.42006	-3.00184	-2.65012	-2.89719	-2.75165	-2.63602	-3.73163
	Mapre2	7610.35	9187.81	7960.87	6467.45	6196.99	6341.38	6685.89	6098.21	6124.1	4292.46	5150.21	6671.6	3870.09	6065.73	1738.25	2507.75	2673.5	2481.78	2611.58	2371.22	3252.49	3547.12	3919.56	3819.66	3439.47	3357.68	3967.5	3718.69	3421.15	3067.47		Mapre2	-2.81962	-2.84424	-2.77244	-2.88757	-3.05949	-3.02007	-3.06937	-3.01527	-2.99996	-3.49227	-3.36275	-3.1062	-3.6877	-3.03954	-4.59882	-4.85008
	Megf6	10795.8	3220.43	9874.83	7952.88	10033.1	8829.56	2094.05	6990.92	6558.13	6635.63	8407.88	2077.65	7832.79	6735.75	6582.23	11647.4	9114.1	7593.22	9569.39	14622.2	6123.38	4454.68	3996.98	4585.06	6592.18	5921.53	4988.45	4262.45	3570.49	5919.51		Megf6	-2.47001	-3.8924	-2.55702	-2.68084	-2.57773	-2.6891	-4.22994	-2.87867	-2.93149	-3.05676	-2.87269	-4.27249	-2.98279	-2.93479	-3.26775	-3.3147
	Micall2	546.113	423.522	628.592	339.336	471.218	2034.28	2759.03	3299.21	2048.39	3660.54	2024.1	2532.11	3231.73	2087.99	2990.23	4422.23	4443.25	4877.45	4293.89	4157.11	11824.8	13334.8	12608.1	14266	13082.7	12171.6	13718.8	13414.7	13640.3	13826		Micall2	-5.45236	-5.91902	-5.30979	-5.83233	-5.63403	-4.15669	-3.95428	-3.62944	-4.09481	-3.65148	-4.29636	-4.07476	-3.86791	-4.10568	-4.05659	-4.283
	Mitd1	830.051	1192.05	832.618	1091.61	901.083	1711.8	3009.94	2133.65	2263.57	2455.97	1777.83	2778.11	2602.46	2287.09	3166.29	1416.76	1169.1	1092.99	1459.07	1659.25	1892.29	1822.16	1683.29	1627.09	1925.69	1756.08	1511.65	1205.33	1880.76	1782.66		Mitd1	-5.03433	-4.88572	-5.02909	-4.66593	-4.98676	-4.3292	-3.86727	-4.06512	-3.99496	-4.05043	-4.42602	-3.98208	-4.0844	-4.01465	-3.9994	-5.42079
	Mmp12	3298.44	1710.74	4441.92	5968.49	4773.72	2542.29	1129.63	2980.89	5133.33	4302.02	2459.28	1024.5	3110.05	5007.88	3255.72	0	15.5436	0	0	0	0	11.7105	0	0	1.73799	0	6.97685	2.01391	0	0		Mmp12	-3.65551	-4.52472	-3.3558	-2.96784	-3.32038	-3.93386	-4.84674	-3.73087	-3.1764	-3.49004	-4.1017	-4.97903	-3.90628	-3.23115	-3.97155	-12.6776
	Mmp14	26548.6	20511.6	26087.4	31620.8	27103.7	44353.2	28918.4	39561.4	53982.8	51233.6	49680.4	29784.4	44074.6	54121.7	48820.2	61001.7	62575.4	51130.9	63802.5	63188.6	61133	69380.6	50142.3	63951	66077.4	60495.9	68320.9	52881.9	58867	64349.1		Mmp14	-1.57025	-2.04119	-1.58562	-1.30066	-1.58401	-1.07511	-1.60501	-1.14555	-0.823666	-1.01295	-1.09635	-1.61019	-1.25533	-0.851108	-1.26411	-1.65895
	Mmp3	5331.6	1635.79	1536.02	9905.74	4440.99	16517.2	3549.97	3586.41	30144.3	20405.9	28759.1	3911.28	8257.76	35812.6	48365.3	29464.3	360919	115050	38410	78601.1	280223	1.1994e+06	439874	453541	726180	306178	1.09867e+06	485482	528182	823088		Mmp3	-3.17542	-4.56949	-4.41726	-2.46129	-3.39261	-2.06286	-3.7023	-3.546	-1.40632	-1.93349	-1.64299	-3.64009	-2.92996	-1.26403	-1.27347	-2.38665
	Mmp9	1941.26	1636.23	434.301	1484.6	662.822	2259.45	1717.5	727.757	1934.32	1300.94	2820.81	1741.88	1182.81	1955.55	2721.22	615.676	1140.13	1660.84	624.576	182.509	2945.61	11261.8	10805.4	3652.84	1413.9	6653.74	11041.4	23873.3	6273.48	4619.56		Mmp9	-4.18541	-4.56923	-5.67882	-4.35868	-5.29346	-4.05176	-4.42807	-5.13984	-4.15208	-4.68551	-3.9646	-4.44867	-4.8725	-4.17118	-4.15082	-6.25328
	Mn1	6329.53	7813.74	7652.89	6103.26	7132.7	4339.13	4380.16	4024.39	4316.54	4422.48	3446.59	3870.77	2934.8	4193.29	1919.89	5356.54	7191.13	6837.54	5877.93	5035.59	4985.45	6580.14	5873.81	4295.38	4576.12	4787.11	6612.89	5247.25	3775.42	4461.68		Mn1	-3.00388	-3.00622	-2.81189	-2.94552	-2.91888	-3.39942	-3.49221	-3.4308	-3.34966	-3.46244	-3.7643	-3.6505	-3.96426	-3.40864	-4.49948	-4.09136
	Mt1	338.86	354.521	420.681	265.733	320.236	406.414	549.327	350.623	369.021	245.693	346.346	504.841	399.54	312.506	299.023	9230.41	19390.6	9819.73	10886.4	20253.1	33047.2	45113.6	24958.4	36603.7	60964.2	33141.2	44539.1	32793.6	37201.9	59134.8		Mt1	-5.92848	-6.0964	-5.71061	-6.07601	-6.01929	-5.76525	-5.56676	-5.86862	-5.80655	-6.34897	-6.05941	-5.68574	-5.95618	-6.0023	-6.35617	-3.54725
	Mt2	122.28	343.814	136.017	208.381	500.068	2023.23	1157.51	1589.17	1847.85	4999.9	3228.44	1058.09	2290.09	1846.47	9636.73	8224.45	23191	10317.1	19025.6	29937.3	66878.2	95007.5	61673.3	115696	150653	65387.2	87640.9	68108.5	123873	143670		Mt2	-6.94256	-6.12698	-6.83476	-6.3181	-5.57473	-4.16213	-4.82238	-4.35958	-4.19779	-3.33974	-3.82967	-4.9468	-4.21221	-4.22855	-2.88658	-3.66263
	MTcox1	869996	951717	974803	1.06391e+06	1.02492e+06	860132	951653	1.03636e+06	992822	938284	864445	984410	991092	964389	910067	758873	782144	682310	771200	910892	767777	721409	717429	752491	871940	764488	693864	671665	808067	845459		MTcox1	1.91923	1.79604	2.03513	2.21521	2.04865	1.88976	1.88868	2.12004	2.0882	1.89469	1.76011	1.88783	1.85757	2.02913	1.66125	0.861969
	Mtor	9768.8	12658.2	9705.12	10869.2	10688.1	10782.9	13658.4	10128.9	11750.6	11173.8	8411	13205.8	6276.55	10991.7	4618.32	4220.47	5831.11	5170.86	5142.72	4603.08	4527.84	5670.97	4741.06	4804.42	5114.81	4579.26	6416.28	4742.45	4360.49	5319.59		Mtor	-2.56997	-2.52385	-2.57435	-2.36848	-2.51449	-2.48927	-2.35509	-2.50794	-2.34836	-2.5357	-2.87232	-2.42348	-3.20426	-2.44513	-3.62202	-4.32968
	Mx2	641.45	5581.92	1280.5	1714.84	2296.46	14530.4	80643.7	23156.7	20675.2	36932.4	14546.5	73910.3	23145.1	21852.9	25436.5	196.798	163.208	55.7133	186.923	228.347	633.385	1587.95	1956.46	592.41	708.229	629.099	808.152	132.918	619.974	699.893		Mx2	-5.29173	-3.34252	-4.59907	-4.2146	-4.05191	-2.19101	-0.579467	-1.6811	-1.78336	-1.34025	-2.32456	-0.701344	-1.89941	-1.75798	-1.91605	-7.39037
	Myc	3318.03	1704.25	2472.49	4414.05	3217.13	3706.05	1957.95	2654.76	4346.5	4780.38	5567.98	2535.78	4009.1	5229.49	8658.51	6276.4	5119.87	6684.35	5715.85	5285.09	6626.44	5016.67	6746.16	7128.03	5304.84	7305.48	6085.84	7549.71	7746.5	6405.66		Myc	-3.64959	-4.52852	-3.94148	-3.26948	-3.71491	-3.55709	-4.29711	-3.8467	-3.34275	-3.38463	-3.28477	-4.07331	-3.65242	-3.18786	-2.99361	-3.93291
	Myd88	1966.04	3253.9	2094.75	2333.23	2056.45	1826.62	3018.51	1974.27	2442.64	2046.32	1961.59	3076.01	1624.6	2573.8	1079.77	2436.02	2288.81	2060.93	2230.78	2954.73	2830.97	2768.36	2407.82	2556.28	3119.12	2850.83	2863.13	2276.65	2430.77	3128.1		Myd88	-4.17273	-3.88207	-4.1072	-3.90682	-4.16225	-4.26431	-3.86443	-4.14272	-3.91886	-4.23283	-4.32771	-3.88025	-4.55536	-3.89659	-5.0746	-4.87909
	Myo1b	7157.5	6770.4	6915.49	8127.81	5491.13	18887.2	16762.7	18864.2	19293.5	17636.4	17230.7	17048	15099	19452.4	10080.1	8714.54	9236.22	8337.75	8641.18	6855.39	11241.6	11669.5	10116.3	10483	9228.71	12130.6	11838.6	10065.5	11223.8	11091.1		Myo1b	-2.88096	-3.14952	-2.9132	-2.65909	-3.1804	-1.92879	-2.1503	-1.8861	-1.85253	-2.07934	-2.15523	-2.16812	-2.32655	-1.87434	-2.8416	-3.60476
	Myo1e	10473.6	12994.7	11517.7	10218.3	11637.2	6258.55	9597.74	7629.94	6327.38	6078.28	6441.13	9624.57	6036.68	6115.07	4246.87	12686.8	13559.6	12564.9	14552.2	13194.3	6387.95	5828.33	7522.81	6600.55	5839.63	7274.66	6410.57	7685.09	6790.19	6451.96		Myo1e	-2.50031	-2.49761	-2.40313	-2.43022	-2.42943	-3.03321	-2.70789	-2.79121	-2.96731	-3.14448	-3.13912	-2.73979	-3.24322	-3.03144	-3.70585	-3.22923
	Nadk	7487.04	9298.44	7193.35	8188.98	7819.33	8947.72	11087.7	8417.34	10021.2	10765.6	9242.26	11479.9	7777.4	10376.7	8111.81	9176.92	8424.63	9141.04	8876.17	8412.93	14173.5	15731.9	14220.6	16114.2	17240.8	14626.6	16279.3	14547.5	14750.9	17656.9		Nadk	-2.83596	-2.83227	-2.87381	-2.65159	-2.82699	-2.67581	-2.56359	-2.69301	-2.50754	-2.57292	-2.77808	-2.56352	-2.98989	-2.5027	-3.05883	-3.55307
	Nampt	548.186	605.541	1161	384.262	922.24	397.578	489.438	987.249	313.164	691.191	280	501.877	555.723	321.162	294.365	4837.8	6155.26	4628.26	4926.22	5391.57	8653.97	10842.8	7266.22	8367.99	10076	8595.21	9311.77	6020.59	8703.95	10192.5		Nampt	-5.44858	-5.56221	-4.69696	-5.70833	-4.96358	-5.78717	-5.68198	-4.83525	-5.97019	-5.31725	-6.27138	-5.69162	-5.62693	-5.97506	-6.37181	-4.1932
	Ndrg1	6281.86	8537.06	5454.28	9142.95	7324.07	7351.89	10334	6004.87	8899.54	9390.83	8077.28	9582.09	5513.65	9779.43	7181.21	4338.16	6843.62	7499.01	4721.14	4893	9392.59	14121.7	15900.5	9844.12	9108.79	9620.75	14811.9	17590.5	8757.78	9788.46		Ndrg1	-3.01144	-2.9177	-3.15052	-2.54141	-2.89241	-2.87223	-2.63399	-3.03069	-2.62624	-2.70952	-2.9128	-2.74421	-3.33383	-2.56198	-3.18066	-4.30219
	Neurl3	0	7.13801	13.6017	1.91175	0	880.195	1595.32	818.519	591.532	2315.44	882.732	1313.97	1155.94	596.444	2833.73	0	0	2.02594	0	0	21.6374	200.25	134.928	205.63	137.301	24.1961	176.747	140.974	176.267	174.136		Neurl3	-11.757	-9.87344	-9.07373	-10.5935	-11.7915	-4.9938	-4.50182	-5.02246	-5.3357	-4.10933	-5.12558	-4.7304	-4.89546	-5.35746	-4.11032	-12.6776
	Nfe2l2	18420.7	17258.5	17325.6	21774.8	19153.6	22623.3	20266.2	22102.4	27358.8	30699.2	25197.8	21720	24710.6	29381.6	31430.9	11754.4	12966.7	12008.8	12983.1	13248.1	20804.3	25236.2	21878.3	30683.7	29977.7	21217.2	24172.5	21858	31339.9	30132.2		Nfe2l2	-1.93573	-2.21387	-1.99486	-1.6737	-1.93117	-1.7483	-1.96051	-1.72769	-1.50327	-1.52509	-1.77518	-1.92593	-1.83397	-1.46196	-1.70445	-3.30555
	Nfkb1	4447.66	4910.95	4809.17	4638.86	4035.16	19936.4	22965.4	23186.6	29086.7	35485	22663.2	25548.3	24356.5	32217.5	36985.7	12800.5	13444.1	9515.84	11794.3	13689.8	29859.6	38166.9	33200.1	36486.2	36884.4	30111.1	34997.1	33720	33785.1	36182.3		Nfkb1	-3.35666	-3.47056	-3.27638	-3.21982	-3.48842	-1.87473	-1.83549	-1.67981	-1.44203	-1.38022	-1.88119	-1.7636	-1.8484	-1.36982	-1.54171	-3.22031
	Nfkb2	4773.05	6476.55	4532.28	4100.7	4689.1	24753.7	35649.5	23971.6	25198.7	34142.7	28014.6	34291.6	29012.9	26954.3	42202.3	6480.97	6450.59	5470.04	6347.9	6772.62	17102.4	20569.5	18390.1	20372.9	17424.2	16980.1	19292.2	18686.1	18661.7	17246.2		Nfkb2	-3.28607	-3.19389	-3.33566	-3.3431	-3.33826	-1.65831	-1.39576	-1.64651	-1.58552	-1.41878	-1.66921	-1.46928	-1.67346	-1.54818	-1.40977	-3.90084
	Nfkbia	610.362	868.458	582.93	646.172	606.813	13797.1	14757.5	13405	14153.7	17891.6	16624.6	16321.9	17900.3	15823.5	26750	3262.46	3205.31	2311.6	2815.59	4156.11	22187.2	21132.8	16366.1	25650.7	25377.2	21910.5	22088.7	18585.4	25167.1	25829.1		Nfkbia	-5.34133	-5.20211	-5.38508	-5.18965	-5.3816	-2.24279	-2.2777	-2.22772	-2.1623	-2.06497	-2.19103	-2.21164	-2.15637	-2.0808	-1.8657	-4.58708
	Nfkbib	1104.66	1547.76	912.285	913.817	907.815	2727.83	2967.61	2084.59	2205.88	3388.08	3256.55	2998.42	2979.29	2606.52	5265.97	2202.99	1676.49	1638.98	2195.01	2454.98	3807.2	3572.88	3560.12	4621.77	3646.3	3657.34	3470.98	3582.75	4142.71	3486.07		Nfkbib	-4.74882	-4.62478	-4.93782	-4.84353	-4.97933	-3.86345	-3.88143	-4.08837	-4.02077	-3.7288	-3.821	-3.90579	-3.94922	-3.88396	-3.49082	-4.9796
	Nfkbie	179.274	204.623	191.395	200.734	200.027	3010.55	3238.14	3355.45	3557.43	4874.67	2957.43	3099.19	3955.44	3760.46	4862.61	409.837	482.962	354.539	393.072	552.419	2115.55	2549.38	2188.71	2082.41	2260.25	1956.16	2643.06	2117.63	1866	2443.49		Nfkbie	-6.56254	-6.64394	-6.49531	-6.35531	-6.48803	-3.76487	-3.79421	-3.61254	-3.54303	-3.36511	-3.91732	-3.87275	-3.66589	-3.51756	-3.57049	-6.65942
	Nfkbiz	221.761	515.126	295.351	207.425	326.967	8599.84	12770.8	10060.4	9895.8	14295.1	9446.92	14080.2	10374.4	11554.9	12869.2	1929.77	3090.95	2141.42	2686.35	2883.75	7499.32	11526.7	9258.07	11380.6	12545.7	7645.97	11982.7	9992.03	10227	12361.4		Nfkbiz	-6.35092	-5.72363	-6.06332	-6.32268	-5.99856	-2.71546	-2.42228	-2.51472	-2.52014	-2.28937	-2.75618	-2.35937	-2.7018	-2.39517	-2.59736	-5.11195
	Ninj1	746.113	829.199	607.218	1086.83	561.614	2508.06	3252.59	1893.12	2680.21	2509.51	2933.82	3201.93	2339.12	2989.15	2610.16	862.664	937.056	850.894	913.252	1095.86	2053.58	2603.25	1832.59	2447.97	2320.21	2199.99	2809.35	2198.19	2338.36	2539.48		Ninj1	-5.1408	-5.24832	-5.34433	-4.67032	-5.45887	-3.94742	-3.78976	-4.18467	-3.82608	-4.02888	-3.92533	-3.84014	-4.19104	-3.74704	-4.19248	-5.91644
	Nmi	976.165	1320.53	1262.04	2092.41	816.457	3716.25	4486.52	4465.95	6472.06	4607.94	3723.22	4197.78	4352.26	6053.61	4131.36	692.615	635.067	391.006	603.494	871.507	1160.55	1012.96	836.113	1099.96	1469.47	1152.11	963.969	709.904	1272.94	1346.21		Nmi	-4.87236	-4.78344	-4.61358	-4.01571	-5.08527	-3.55434	-3.46822	-3.32672	-2.9447	-3.42136	-3.68712	-3.56941	-3.57031	-3.04154	-3.73342	-6.1357
	Noct	818.652	1083.79	716.032	715.951	474.103	908.909	1338.21	756.292	593.363	457.926	949.077	1582.69	779.102	795.547	582.21	2331.96	2280.47	2736.03	2611.58	2580.62	3563.28	3776.64	3762.51	4235	4570.9	3989.57	3982.62	4448.73	4412.76	5266.5		Noct	-5.04814	-4.98085	-5.17974	-5.08725	-5.62794	-4.96173	-4.67744	-5.10143	-5.33261	-5.72823	-5.05319	-4.54445	-5.28957	-5.06983	-5.69148	-4.92273
	Nos2	0	2.37934	2.91465	0	0	596.368	332.487	1110.51	1113.47	1661.54	588.113	426.793	1026.09	1134.89	1169.08	18.1513	259.8	97.2451	23.4989	28.9173	24513.2	85943.6	46625.5	46797.1	58607.5	21715.1	71805.8	43535.8	35973.3	48765.9		Nos2	-11.757	-10.7523	-10.3901	-11.6623	-11.7915	-5.38255	-6.06767	-4.71771	-4.70397	-4.44102	-5.53111	-5.85333	-5.01451	-4.71495	-4.9952	-9.72525
	Nr4a1	1370.98	1578.69	1111.45	1622.12	1139.58	1601.36	4346.09	1275.65	2241.6	1338.41	2618.96	5767.63	1855.13	3053.21	2681.89	2160.96	1887.44	2082.67	2572.06	1064.95	1466.42	1248.34	1571.58	2304.36	885.504	1794.24	1558.16	2307.94	2601.46	1015.79		Nr4a1	-4.53301	-4.605	-4.74054	-4.27015	-4.75218	-4.39585	-3.50001	-4.57919	-4.00472	-4.65714	-4.03882	-3.25177	-4.42274	-3.72584	-4.16538	-4.99885
	Nrp2	11800	6185.08	12925.5	11805.1	29891.5	12560.2	6965.72	15385.5	16138.9	34039.5	9044.35	6809.92	7421.45	15132.7	8099.7	5694.73	7539.75	6170	5191.12	3679.47	14098.7	23391.8	14647.5	13708.7	16623.8	13479.1	22570.1	14284.7	11336.7	15099.6		Nrp2	-2.38108	-3.23993	-2.28783	-2.28589	-1.4861	-2.33671	-3.02838	-2.08993	-2.03105	-1.42181	-2.79973	-3.08568	-3.03673	-2.12544	-3.06032	-4.03015
	Nub1	4272.53	5222.64	4853.86	6245.69	5444.97	10984.2	12565.3	12276.6	14015.5	15889.7	11423.8	12358.2	12148.7	13729.5	12980.9	7263.39	6916.9	5317.08	6666.21	8199.54	9138.85	9059.26	6920.05	7867.79	9751.84	8518.89	8701.3	6062.89	7589.04	9301.77		Nub1	-3.39682	-3.40903	-3.26713	-2.92245	-3.18884	-2.47077	-2.4385	-2.31565	-2.17212	-2.18362	-2.56619	-2.48981	-2.54393	-2.22275	-2.58871	-3.78688
	Nupr1	3564.76	4953.78	4526.45	1584.84	4250.58	8493.82	13592.7	10784.3	4574.76	8839.22	8503.46	13121.9	14093.8	4516.18	10864.5	3462.12	2586.9	3027.77	2766.46	2320.36	4636.3	3295.34	3786.84	4153.4	2881.58	4543.29	3014	3487.09	4126.21	2942.45		Nupr1	-3.57788	-3.46188	-3.33695	-4.29339	-3.43642	-2.72787	-2.35991	-2.44524	-3.29158	-2.77005	-2.86139	-2.42985	-2.39544	-3.33447	-2.76668	-4.5277
	Oaf	2996.89	2409.08	2185.99	2421.23	1771.39	3877.49	2562.84	2597.96	3060.22	4642.36	5737.19	2544.95	3772.02	3519.8	9511.91	6118.9	5525.75	5479.15	6554.05	6395.7	8798.55	10039.4	9483.69	10944.9	7915.66	10274	10933.9	11213.5	12636.5	11162.6		Oaf	-3.75135	-4.18257	-4.06458	-3.86981	-4.31138	-3.51188	-4.02801	-3.86831	-3.69354	-3.41392	-3.25483	-4.06971	-3.71336	-3.58367	-2.89962	-3.95832
	Oas1	1577.2	2298.44	834.561	3399.09	696.248	5783.66	14084.3	4329.53	10604.5	3802.98	6427.64	13238.5	5284.82	11715.9	3861.21	513.013	310.872	152.958	265.965	339.03	837.957	1011.79	637.039	372.092	409.296	765.9	644.196	209.447	357.744	350.505		Oas1	-4.39298	-4.22956	-5.02676	-3.5307	-5.24433	-3.11211	-2.32439	-3.35773	-2.45097	-3.61331	-3.14122	-2.42101	-3.37621	-2.38133	-3.80103	-6.43537
	Ogfr	6639.37	8225.36	7357.54	8249.2	6625.9	12128.4	12586	11671.1	14086	15824.7	13714.4	12418.5	16007	15209.8	22794.7	10742.7	7979.41	7598.28	9368.58	10603.7	13352.2	12869.9	10685.9	11884.9	11876.5	12529.9	11687.4	9899.39	11762.1	11547.7		Ogfr	-2.95609	-2.95489	-2.85125	-2.64426	-2.99258	-2.37169	-2.43686	-2.36623	-2.1671	-2.18772	-2.38346	-2.48494	-2.26815	-2.12036	-2.0257	-3.39555
	Orai2	808.289	1008.84	894.797	520.952	668.36	1582.58	1647.98	1279.24	781.994	1221.77	1505.7	1491.8	680.125	787.756	491.851	666.821	1227.94	932.945	1325.55	1403.98	1352.34	2720.36	1745.22	2420.23	3008.45	1529.94	2970.98	2278.74	2350.52	3472.67		Orai2	-5.06086	-5.05244	-4.95715	-5.40468	-5.28515	-4.40763	-4.46936	-4.57638	-5.05698	-4.74824	-4.59205	-4.60356	-5.42525	-5.07966	-5.85982	-6.1736
	Osgin2	1250.78	1519.21	1436.92	1334.4	1476.16	1060.21	1328.92	1300.78	1153.76	1199.79	1215.58	1366.33	1319.39	1071.7	1309.74	2876.5	2240.5	1697.74	2611.58	8158.66	1072.03	901.711	1247.53	1122.8	1160.11	1073	904.665	1225.47	1227.79	917.563		Osgin2	-4.6247	-4.64338	-4.48391	-4.46527	-4.49359	-4.80791	-4.6844	-4.5597	-4.66846	-4.76639	-4.80593	-4.69135	-4.76331	-4.77219	-4.88168	-4.71294
	Osmr	7249.73	8540.63	7948.24	6706.42	8430.95	32337.5	67405.1	42995	29777.1	40714.3	26516.8	68694.9	19816.3	28731.5	10695.9	18229.6	23253.2	23669	21783.5	19116.3	22880.6	26463.4	29370.1	23928.9	29438	23466.5	27155.1	26748.8	22381.6	27924.3		Osmr	-2.86816	-2.91728	-2.77403	-2.85129	-2.75169	-1.39106	-0.758784	-1.06232	-1.41858	-1.24276	-1.72416	-0.77452	-2.05469	-1.48433	-2.78232	-2.86676
	Osr1	704.662	770.905	657.739	1261.76	139.442	413.04	487.373	478.666	943.155	91.7764	493.655	428.769	484.896	991.188	92.222	2649.13	2601.33	1587.32	2296.48	2825.91	1359.22	955.579	564.045	890.247	1501.62	1097.2	1232.58	406.81	641.682	1089.47		Osr1	-5.19788	-5.32112	-5.26454	-4.52121	-6.84668	-5.74912	-5.6862	-5.55809	-4.86981	-7.32692	-5.70587	-5.84872	-5.763	-4.85021	-7.52504	-4.79526
	Parp10	2225.9	2685.08	2182.1	3125.71	2241.65	5773.72	6830.45	5501.07	7007.73	8112.65	6273.58	6567.87	6083.9	7259.48	7944.13	1222.82	1221.28	799.233	1208.06	1773.92	2892.53	3278.95	2553.68	2839.65	3617.62	2642.96	2901.21	1938.39	2327.94	3248.31		Parp10	-4.04865	-4.07415	-4.06636	-3.61452	-4.07606	-3.11383	-3.04798	-3.1183	-2.86519	-2.85581	-3.16547	-3.12187	-3.23543	-2.85992	-3.07971	-5.56789
	Parp14	1751.29	4027.03	2091.75	3303.5	1715.62	16054.4	40066.8	23147.1	29618.7	31811	12137.8	39387.5	10247.3	27294.5	8231.05	1370.9	1945.17	1147.69	1495.38	1221.51	4253.71	9443.37	7497.37	3311.29	4085.14	3679.67	5705.9	2594.93	3048.64	3257.24		Parp14	-4.28834	-3.66895	-4.10863	-3.55922	-4.34336	-2.09127	-1.27895	-1.68151	-1.42391	-1.48952	-2.50557	-1.33074	-2.71413	-1.53564	-3.04424	-5.45367
	Parp8	2949.22	2030.76	3094.38	2880.05	2926.36	4413.12	4656.89	4598.78	4321.11	4711.19	4791.49	4995.06	4579.27	4800.99	4265.5	4370.64	4364.42	3467.39	4632.49	3743.29	6999.69	7282.78	6420.16	8124.83	6958.9	7010.36	6741.97	6146.46	8232.46	6628.33		Parp8	-3.76738	-4.35333	-3.7172	-3.69635	-3.80961	-3.38251	-3.43096	-3.29742	-3.34861	-3.39921	-3.43493	-3.39556	-3.51948	-3.27333	-3.70148	-4.29473
	Parp9	1861.14	3822.4	2236.51	2490.06	1669.46	5750.53	10955.6	6823.39	8200.87	8668.09	5592.13	10721.2	6878.44	7934.7	6831.88	3336.97	3376.29	2046.2	3021.74	3163.95	7450.15	9066.29	6955.44	5731.52	6560.03	6391.5	6779.18	4540.37	5436.5	5542.21		Parp9	-4.22754	-3.72109	-4.04175	-3.8418	-4.37062	-3.11786	-2.57558	-2.90292	-2.70799	-2.7896	-3.28044	-2.63189	-3.1127	-2.77099	-3.23052	-4.5645
	Pdlim4	1253.88	1918.93	2116.03	1249.33	1724.27	5124.35	2722.89	4272.09	4018.94	8435.78	6219.6	2572.61	5973.12	4312.75	14289.8	2965.35	3214.19	1593.4	2426.79	3140.02	5679.81	5972.37	3154.23	5459.8	5497.25	5138.88	6218.7	3103.44	5211.6	5167.15		Pdlim4	-4.62222	-4.40994	-4.09709	-4.5311	-4.33833	-3.23312	-3.96746	-3.37109	-3.42108	-2.81676	-3.17411	-4.0589	-3.2538	-3.38056	-2.49266	-4.68253
	Pfkfb3	1503.63	2193.75	1459.27	1242.64	1113.61	3260.14	4116.86	4669.39	5641.53	5554.38	3516.31	4554.43	3799.26	6038.02	3071.27	4736.53	8086	4881.5	4380.41	4486.16	11730.4	16410	8732.74	10227.6	14347.1	11214.9	15656.1	8255.03	8169.94	13223.2		Pfkfb3	-4.44072	-4.27616	-4.46849	-4.53646	-4.77521	-3.68524	-3.55419	-3.28218	-3.08202	-3.23459	-3.74428	-3.48789	-3.70617	-3.04412	-4.02985	-4.21435
	Pglyrp3	0	7.13801	5.8293	0	8.65502	1066.84	930.345	1115.29	702.33	1542.99	1121.13	1134.16	697.378	779.965	696.789	0	2.22051	0	1.06813	0	0.983518	0	0	4.89595	0.868993	1.86124	0	0	0	2.23251		Pglyrp3	-11.757	-9.87344	-9.83364	-11.6623	-9.52399	-4.80169	-5.04064	-4.71341	-5.16428	-4.51499	-4.88675	-4.87743	-5.40023	-5.08959	-5.51211	-12.6776
	Phlda1	5073.57	5178.62	4239.84	3372.33	2889.81	6374.51	6935.77	4738.79	4197.5	4446.38	7880.49	7329.58	5353.83	4944.69	5740.12	1694.76	2218.29	2867.72	2186.46	1929.48	2490.27	3119.68	4730.23	4532.83	3070.15	3265.55	4562.86	7004.39	5832.44	4313.22		Phlda1	-3.22502	-3.4175	-3.40235	-3.5386	-3.82218	-3.01486	-3.03268	-3.26743	-3.37762	-3.45705	-2.93746	-3.01216	-3.36324	-3.24385	-3.40462	-5.24174
	Pik3r1	5266.31	4174.54	4475.93	6440.69	9466.67	8359.09	4706.45	7195.55	9375.69	13018.9	6198.24	4578.14	4449.42	8564.04	4289.72	3359.9	5126.05	4126.84	4467.99	6338.86	2411.59	3267.24	2950.73	2184.41	3766.22	2293.98	3062.84	2526.45	1838.21	3104.31		Pik3r1	-3.18774	-3.63298	-3.34817	-2.89171	-2.63583	-2.74385	-3.42037	-2.84982	-2.57412	-2.38289	-3.17755	-3.4827	-3.54824	-2.69467	-3.69582	-4.55766
	Pla2g2a	858.03	1138.51	411.937	228.454	154.829	89863.8	57510	95279.7	116756	174628	94164.4	52699	106750	121736	198782	0	0	0	0	0	0	0	0	0	0	0	0	0	0	0		Pla2g2a	-5.00121	-4.93163	-5.73157	-6.22655	-6.74271	-0.369017	-0.917544	-0.266598	-0.0522535	0.213299	-0.456924	-1.03959	-0.370742	-0.0404991	0.139944	-12.6776
	Pla2g5	671.502	606.731	881.195	1151.83	1091.49	2355.65	1720.26	2770.28	3497	2654.82	2707.79	1720.01	3463.28	3473.05	3584.55	13.3746	31.0872	35.4539	29.9077	46.8659	10.8187	16.3947	21.0134	15.5038	41.7117	20.4736	12.7909	21.1461	16.4979	32.3714		Pla2g5	-5.24601	-5.56025	-4.97245	-4.61228	-4.79525	-4.01008	-4.42646	-3.80412	-3.56016	-3.97261	-4.00547	-4.4613	-3.79873	-3.59704	-3.87536	-10.0122
	Plagl1	7700.51	3683.21	5268.71	6185.47	4342.9	5763.78	2066.17	3694.11	4628.78	2813.52	4782.49	2146.81	2780.43	4837.34	1283.66	1533.31	2000.68	909.647	1564.81	1740.02	3030.22	7231.25	2558.11	3637.69	6249.8	2979.84	7476.86	2583.85	2563.25	5766.58		Plagl1	-2.80785	-3.75817	-3.18513	-2.93214	-3.41494	-3.11556	-4.24334	-3.51642	-3.27984	-3.91457	-3.43681	-4.23976	-4.01827	-3.26579	-4.90178	-5.34179
	Plek	155.44	202.244	97.1549	19.1175	78.8568	786.322	924.15	710.819	695.004	858.492	928.836	1128.23	710.999	721.966	836.519	59.2306	172.09	52.6744	49.134	54.8431	73.7638	286.908	86.2657	86.4951	46.9256	93.062	289.539	84.5844	118.09	84.8355		Plek	-6.70434	-6.65558	-7.16832	-8.66067	-7.41123	-5.10644	-5.04732	-5.16336	-5.17475	-5.10078	-5.07472	-4.88267	-5.38092	-5.16676	-5.32958	-8.57944
	Plk3	2302.59	2846.88	2358.92	2465.2	2278.19	3320.88	3847.36	2977.3	2750.72	3771.44	4502.49	5196.6	4541.13	3373.5	6616.7	1349.88	813.818	1174.03	1615.01	1024.07	1406.43	898.197	1407.9	2839.65	1348.68	1696.52	1137.23	1973.63	3098.13	1856.33		Plk3	-4.01479	-4.01566	-3.98848	-3.85182	-4.05989	-3.66679	-3.62187	-3.73207	-3.80013	-3.62164	-3.49712	-3.35601	-3.52784	-3.62611	-3.26252	-5.46911
	Plpp1	14605.2	12342.8	11175.7	12326	19739.2	12073.1	14082.2	11180.4	10571.6	15520.7	13730.1	14483.3	13745.1	10736.9	21338.7	22447.4	10219.9	18231.4	20923.6	18899.9	10325	4777.89	8781.4	8807.81	7402.08	9430.9	4869.84	7744.5	9001.78	6822.56		Plpp1	-2.16782	-2.54907	-2.43327	-2.24271	-1.90106	-2.37626	-2.32454	-2.40917	-2.45409	-2.20712	-2.38231	-2.33114	-2.42049	-2.46859	-2.0917	-2.65865
	Plpp3	5590.67	5354.7	3517.98	10334	3980.35	6666.07	5353.87	3853.26	7989.35	8893.71	6481.61	5350.72	2704.16	8131.21	5055.44	6180.04	10101.1	9200.8	7404.29	8893.55	14880.6	25858	18989.5	20032.6	22268.8	16279.3	27785.3	19798.8	19980.7	25024.2		Plpp3	-3.12799	-3.38407	-3.58894	-2.41897	-3.50209	-2.97014	-3.29151	-3.47425	-2.73412	-2.76391	-3.13285	-3.32679	-4.04608	-2.74653	-3.53161	-3.94838
	Plscr1	35.2331	628.145	284.664	382.35	52.8918	202.102	1712	437.979	740.789	193.113	264.257	1812.88	447.666	608.564	204.006	1747.3	1705.35	1283.43	2162.97	2700.27	3948.82	3226.25	4133.01	4853.52	5459.01	4039.82	3380.29	4054.01	5078.75	5326.78		Plscr1	-8.16704	-5.52562	-6.10005	-5.71331	-7.80449	-6.46137	-4.43127	-5.64673	-5.11104	-6.58868	-6.32903	-4.40874	-5.84272	-5.33737	-6.73699	-5.21122
	Pml	1005.18	1582.26	952.118	1233.08	997.25	2734.46	5176.27	2195.88	2928.36	3622.3	2467.15	4952.58	1789.76	3185.65	1731.72	2409.35	2965.5	3399.53	2463.11	1766.94	2469.61	3947.62	3951.63	2084.04	2127.3	2538.73	3637.27	3056.11	1834.74	2084.05		Pml	-4.8431	-4.60274	-4.89512	-4.54418	-4.88547	-3.86102	-3.32524	-4.03639	-3.73757	-3.66198	-4.09851	-3.4041	-4.4586	-3.68339	-4.60258	-4.8901
	Pnp2	8436.26	15714.3	11574.1	9555.89	11284.2	24564.8	39721.9	30985.3	23668.6	36894.1	28344.1	42510.3	34977	24842.9	44639.2	11478.3	9165.17	8361.05	12342.3	15486.7	13016.9	10935.3	10479.1	14029.3	16517	12792.3	9840.85	9659.73	13915.6	16631.1		Pnp2	-2.7166	-2.30759	-2.39825	-2.49724	-2.46022	-1.66597	-1.28759	-1.38988	-1.64816	-1.34128	-1.65752	-1.25444	-1.48652	-1.62975	-1.35364	-3.32932
	Prkacb	2862.17	2677.94	3353.79	2641.08	2615.74	2314.79	2391.43	2940.21	2389.02	2412.95	1853.17	2354.28	1639.93	2248.14	765.722	5560.03	7488.68	6135.56	5710.23	5004.68	6750.86	9757.21	7231.94	5915.12	6860.7	7279.31	9531.54	7393.08	6203.21	7759.1		Prkacb	-3.79733	-4.07681	-3.63672	-3.78293	-3.92179	-4.02757	-4.09721	-3.74461	-3.94105	-4.0681	-4.38454	-4.14755	-4.54598	-4.03182	-5.4179	-4.05408
	Psmb10	1874.61	3106.22	1720.61	3277.7	2017.58	3497.59	4974.92	3584.01	6546.23	6366.03	4456.39	4452.67	5292.99	6999.78	9643.25	1511.33	1436.67	1066.66	1298.85	1779.91	5361.15	4260.29	2475.16	5086.07	5724.93	5276.61	4132.62	2893.99	4369.34	5354.68		Psmb10	-4.22033	-3.9285	-4.30385	-3.56706	-4.18132	-3.61496	-3.36491	-3.54666	-2.93331	-3.09823	-3.50741	-3.51048	-3.37467	-2.89634	-2.88591	-5.35621
	Psmb8	2243.52	1932.02	1551.56	4510.78	1545.4	6832.83	6064.28	6058.72	10755.6	8799.06	8422.5	5761.7	8743.56	11522	14150	839.737	1182.42	643.236	1064.93	1460.82	3580.99	3693.5	1927.71	4237.44	4837.68	3271.13	3414.01	1694.71	3813.62	4664.84		Psmb8	-4.04077	-4.40315	-4.4072	-3.24781	-4.44778	-2.94544	-3.16694	-3.02176	-2.43683	-2.7746	-2.87095	-3.2528	-2.87281	-2.39802	-2.50248	-5.94334
	Psmb9	989.636	1076.65	870.508	1739.69	705.865	2960.86	3706.93	2933.03	4362.32	3836.45	3499.44	3466.7	3712.99	4646.03	5364.71	229.28	229.823	90.1543	207.217	303.133	864.512	774.066	451.236	776.008	1039.32	798.472	650.01	318.198	805.793	949.934		Psmb9	-4.85867	-4.98745	-4.98464	-4.20022	-5.23063	-3.78151	-3.65905	-3.74705	-3.33912	-3.60455	-3.74909	-3.76072	-3.72913	-3.30613	-3.47224	-7.23833
	Ptges	258.031	500.85	401.25	170.146	259.651	2366.7	3282.54	3020.38	3033.66	4715.01	3000.16	3330.37	4266.9	3299.92	6954.84	1514.2	1911.86	1559.97	1608.61	1663.24	8531.03	19797.8	9399.64	13671.9	15794.8	9151.72	18923.6	13465	14018	18888.2		Ptges	-6.20007	-5.75168	-5.75779	-6.51974	-6.22829	-4.00541	-3.7806	-3.71771	-3.70225	-3.3984	-3.90298	-3.80083	-3.59012	-3.64816	-3.21269	-5.35432
	Ptges2	913.988	850.613	671.341	930.067	759.718	858.107	518.35	548.073	847.008	568.823	829.88	470.263	740.964	931.457	870.054	1828.5	1624.31	1675.45	1747.46	1917.51	3103	3562.34	2705.2	3600.15	4373.64	2994.73	3505.87	3244.41	3336.05	5014.23		Ptges2	-4.93811	-5.22285	-5.2441	-4.82593	-5.15721	-5.01918	-5.6247	-5.42295	-4.97721	-5.51179	-5.18725	-5.75655	-5.33969	-4.91229	-5.29032	-5.16582
	Ptgs2	2417.61	6669.28	1946.98	2666.89	1431.92	8521.43	48288.1	6283.69	11168.6	15118.3	13699.8	63153.5	8541.97	17631	17270.7	7103.85	3536.17	14021.5	10577.7	3235.74	18941.6	21323.7	45570.4	42176.1	11486.4	27745.5	23512	61229	52777.7	15834.1		Ptgs2	-3.96607	-3.16457	-4.18031	-3.77321	-4.524	-2.72462	-1.09231	-2.98531	-2.39915	-2.23339	-2.38453	-0.858625	-2.89613	-1.97265	-2.3032	-3.80909
	Ptprc	29.0155	16.6554	55.3783	11.4705	7.69335	15.4614	12.3908	26.3266	23.8078	5.73603	6.74699	6.91563	27.2413	13.8507	5.58921	67.8285	128.79	57.7393	36.3165	40.883	53.11	172.145	57.5104	57.9354	29.5458	57.6984	146.514	53.3687	50.362	25.6739		Ptprc	-8.3553	-9.09895	-7.72278	-9.13889	-9.62891	-8.97406	-9.2827	-8.42332	-8.50895	-9.94965	-9.86243	-9.84313	-8.60821	-9.05207	-10.1746	-8.446
	Ptx3	24140.9	28504.4	17294.5	9774.78	13348.9	148880	254792	117854	84983.7	117465	166421	272858	150221	87706.7	167830	85334	98226.6	79420.9	104481	122795	169477	199243	208621	242757	282440	149016	181728	189917	222450	244468		Ptx3	-1.66531	-1.71213	-1.99666	-2.47459	-2.2922	0.135824	0.570931	-0.0539738	-0.369878	-0.183211	0.112551	0.604746	-0.0291277	-0.368353	-0.029313	-1.32328
	Pvr	4500.51	8990.32	5358.09	5438.93	4352.51	6490.47	18025.6	9761.2	8642.23	10397.5	7401.45	19328.2	11106.3	9561.29	10943.7	3524.22	3489.54	3690.25	4003.36	2429.05	5786.03	6114.07	6248.73	7671.13	4726.45	6712.56	6664.06	7776.73	7945.05	5854.77		Pvr	-3.34485	-2.86597	-3.16831	-3.06074	-3.41273	-2.99683	-2.07767	-2.54491	-2.65557	-2.6077	-3.00017	-2.04259	-2.63364	-2.58454	-2.75942	-4.50992
	Rab31	5301.55	4076.99	5406.67	5761.06	7146.16	2772.01	2564.9	3032.35	3245.19	3659.58	2274.86	2389.84	2014.04	3239.32	1457.85	2447.56	3305.23	2673.23	2950.18	2705.26	1865.73	2297.61	1906.69	1722.56	1704.96	1812.85	2345.39	1933.36	1577.72	1796.06		Rab31	-3.18108	-3.65662	-3.15929	-3.00321	-2.917	-3.84739	-4.02721	-3.71376	-3.63487	-3.65174	-4.17962	-4.13256	-4.3406	-3.66669	-4.77462	-4.87437
	Rab32	1388.6	1815.43	1394.17	1150.87	840.498	8020.04	7974.54	7408.55	6736.69	11924.2	8784.59	8026.08	7555.84	7155.6	11360.1	1661.32	1714.24	1592.39	1515.68	1663.24	5742.76	6744.09	6570.57	6607.08	6047.32	5599.54	7102.44	5882.64	6040.84	5861.46		Rab32	-4.52025	-4.46535	-4.51409	-4.61311	-5.05629	-2.78525	-2.89314	-2.82065	-2.90463	-2.4707	-2.82887	-2.92139	-3.01879	-2.87433	-2.72208	-5.26165
	Rai14	8991.7	8452.59	7362.4	14514	9727.28	8665	9236.34	8679.41	12662.1	10233.1	8665.39	9702.62	6109.32	13383.2	5416.88	5624.99	6237.42	5687.82	5091.78	4445.28	8786.75	10929.4	9502.49	8675.62	7549.81	10685.4	11495.5	10724.1	9725.95	11441.6		Rai14	-2.65285	-2.92764	-2.85059	-2.07932	-2.60868	-2.70792	-2.74627	-2.66236	-2.27366	-2.62364	-2.84253	-2.73171	-3.23126	-2.24829	-3.46257	-4.04247
	Rasa3	3262.17	2181.85	2886.47	4409.45	2788.84	4034.32	2652.67	3287.24	4604.98	3608.92	3864.9	2731.67	2515.28	4699.7	1971.13	14571.7	15158.3	11637	13026.9	19050.5	8442.52	5941.92	6542.92	5329.24	8775.09	8365.34	6912.9	6370.01	5097.85	8502.53		Rasa3	-3.66656	-4.2816	-3.78673	-3.27053	-3.85773	-3.47224	-3.99358	-3.63307	-3.285	-3.66568	-3.64978	-3.99893	-4.11846	-3.29465	-4.47316	-3.09072
	Rbpj	4023.83	5031.11	3467.46	7209.21	3173.51	3910.63	5018.29	3861.64	7029.71	3425.36	3055.26	4976.29	2420.85	6703.72	1073.13	5317.38	8089.33	5984.62	5873.65	6628.04	7777.66	13086.5	13127.9	9929.8	10542.6	9416.94	13220	14626	10604.7	13014.4		Rbpj	-3.45678	-3.44639	-3.6034	-2.779	-3.72856	-3.50337	-3.35623	-3.47207	-2.86206	-3.71786	-3.88478	-3.39932	-4.15671	-2.93955	-5.08076	-4.0987
	Rcan1	3916.06	6777.54	3468.43	3124.76	2958.09	10725.8	20042.2	11716.5	9423.31	10491.2	11639.7	21225	10110.2	9369.11	8041.95	785.283	801.605	867.102	728.466	825.638	1424.13	1292.84	1823.74	1720.11	2404.5	1515.05	1393.04	1786.34	1745.31	2416.7		Rcan1	-3.48392	-3.14847	-3.60312	-3.61483	-3.79883	-2.49458	-1.97163	-2.36234	-2.56906	-2.59873	-2.54747	-1.94898	-2.7276	-2.60484	-3.06748	-6.01031
	Relb	1032.12	1472.81	896.74	913.817	1072.26	9650.11	11470.8	8186.39	8603.77	12385	10369	11457.2	10596	9025.44	16127.7	2160.96	2276.03	1738.26	2338.14	3214.8	6575.8	5825.99	5211.33	6979.99	7063.18	6293.78	6017.54	5837.33	6235.34	6537.92		Relb	-4.81668	-4.67438	-4.95498	-4.84353	-4.81301	-2.60025	-2.52963	-2.72083	-2.66003	-2.43279	-2.66306	-2.5655	-2.68067	-2.6422	-2.37167	-4.99885
	Rgs16	2.07254	0	5.8293	0	0	0	0	0	1.83137	1.91201	0	1.97589	1.81609	1.73133	0	982.081	849.346	1597.45	1059.59	518.516	1767.38	1660.55	3383.16	3709.5	1290.45	2334.93	2069.8	4525.26	4846.91	1764.8		Rgs16	-10.6345	-11.97	-9.83364	-11.6623	-11.7915	-11.7751	-11.8773	-11.7312	-10.6793	-10.7883	-11.9097	-10.8214	-10.9136	-10.7453	-12.06	-5.78693
	Rgs2	126.425	3376.28	94.2403	95.5875	87.5118	82.8289	5048.23	150.78	91.5684	115.677	111.325	4520.84	111.689	103.88	113.647	727.007	1190.19	515.601	852.369	737.889	1849.01	1770.63	1045.14	2904.93	3017.14	2054.81	1926.77	1212.38	3437.64	3656.86		Rgs2	-6.90949	-3.84516	-7.19846	-7.09181	-7.30833	-7.3463	-3.35028	-6.70875	-7.19216	-7.09771	-7.18833	-3.49529	-7.22436	-7.0973	-7.31817	-6.08731
	Rgs5	7076.67	3159.76	6260.66	6450.25	1045.33	5933.86	2760.06	5982.13	5321.96	765.759	4821.85	2805.77	4025.36	5496.12	448.069	9.55332	34.418	28.3631	27.7714	13.9601	18.6868	23.4211	38.7089	17.1358	8.68993	12.0981	29.0702	18.1252	19.1028	8.93005		Rgs5	-2.89232	-3.91142	-3.01266	-2.89023	-4.83842	-3.08648	-3.95391	-3.03448	-3.14032	-5.21494	-3.42861	-3.97218	-3.64838	-3.13814	-5.95285	-10.3212
	Rhbdf2	751.294	1243.2	716.032	803.891	779.913	3591.46	4674.44	2976.11	3100.51	4671.04	4218	4777.71	3058.29	3649.65	4564.52	1142.58	1221.28	1282.42	1072.4	1077.92	2666.32	2997.89	2508.34	2852.71	2267.2	2657.85	3144.24	2957.43	2579.75	2389.91		Rhbdf2	-5.13389	-4.84373	-5.17974	-4.97155	-5.13101	-3.58849	-3.4272	-3.73247	-3.68046	-3.40777	-3.56238	-3.44004	-3.92305	-3.54746	-3.63374	-5.63571
	Rhog	2727.46	3000.34	2351.15	2257.78	2206.07	5023.85	4235.6	4071.06	3837.63	5825.89	5658.48	4144.44	4986.98	4448.66	7703.8	2804.85	2671.28	2899.12	2577.4	2829.9	4435.66	4701.78	4966.91	4878.81	3946.97	4696.84	5167.52	5495.97	4527.37	4268.57		Rhog	-3.84553	-3.96317	-3.99178	-3.93968	-4.09205	-3.25293	-3.52576	-3.41928	-3.46723	-3.18688	-3.26865	-3.5822	-3.43421	-3.34954	-3.11043	-4.73816
	Rigi	743.004	1508.5	846.219	981.684	780.875	4753.27	13940.7	6393.78	5897.01	7456.83	4306.83	13626.7	3727.52	5722.92	2995.82	4355.36	4508.75	2959.9	4724.34	5427.47	8058.94	10730.4	9254.76	7188.07	9207.85	7564.08	8233.85	5653.05	6596.56	8114.07		Rigi	-5.14497	-4.65045	-5.0129	-4.77197	-5.12977	-3.30828	-2.33463	-2.96794	-3.03774	-2.9401	-3.54154	-2.3921	-3.72523	-3.09771	-4.05472	-4.29823
	Ripk2	1047.67	1557.28	1248.44	952.052	825.112	7224.88	8465.01	9659.48	9691.6	20970	6820.09	8521.04	7264.36	9293.8	15525.9	4968.68	4333.33	4469.22	6156.71	5643.85	10957.4	11752.7	12938.7	13947.7	11170	10921.8	10807.1	12063.3	14356.7	10847.8		Ripk2	-4.80174	-4.61865	-4.62441	-4.80259	-5.07474	-2.88965	-2.83346	-2.55538	-2.54099	-1.90622	-3.08196	-2.86155	-3.05812	-2.61291	-2.4097	-4.16651
	Rnd1	190.673	780.422	162.249	123.308	102.899	3862.03	10156.4	5158.82	6510.52	10858.3	4980.41	10933.6	5827.83	7620.46	16245	2085.49	2109.49	2697.54	2485.54	2631.47	10580.7	12278.5	11487.7	15294.9	18832	10253.6	13158.3	13482.1	14578.9	16977.1		Rnd1	-6.50123	-5.30887	-6.65959	-6.8395	-7.14805	-3.51587	-2.65132	-3.18252	-2.93878	-2.56434	-3.39627	-2.61228	-3.27842	-2.81139	-2.36442	-5.03438
	Rnf122	327.461	875.596	254.546	182.572	259.651	3528.51	5455.07	2941.4	1894.55	3319.25	3130.61	5358.62	2756.82	1683.72	2781.56	387.865	437.441	373.786	413.367	366.95	183.918	187.368	227.83	208.894	123.397	174.957	224.422	246.704	154.559	135.067		Rnf122	-5.9626	-5.19394	-6.21146	-6.44965	-6.22829	-3.60616	-3.27279	-3.7442	-4.17284	-3.74932	-3.86043	-3.32532	-4.0268	-4.32076	-4.1289	-6.71439
	Rnf149	1059.07	1186.1	1087.16	1152.79	1105.92	1616.82	1956.72	1753.11	1665.63	2259.99	2007.23	1919.58	1957.74	1855.99	2615.75	3269.14	3750.45	3652.77	3577.17	2636.46	6061.42	7658.68	6817.2	6988.97	5328.67	6364.51	7828.03	7305.47	7381.51	6353.73		Rnf149	-4.79093	-4.89072	-4.76262	-4.61145	-4.78213	-4.38624	-4.29774	-4.26146	-4.30155	-4.13356	-4.30472	-4.35158	-4.36894	-4.22341	-4.19034	-4.58503
	Rnf19b	8954.39	12515.3	7661.64	6089.88	7750.09	20793.4	30729.3	18246.8	15848.7	24735.7	23561.6	31388	24270.2	17606.8	37495.2	8750.84	8028.26	9499.63	8284.43	6397.7	14798	12522.1	12754	14201.5	11166.6	15532	12826.9	14036	15018.3	12805.7		Rnf19b	-2.65701	-2.5352	-2.81075	-2.94771	-2.83588	-1.83264	-1.54427	-1.91938	-2.0492	-1.74108	-1.84232	-1.55775	-1.85195	-1.97402	-1.52803	-3.6006
	Rnf213	3839.37	4041.3	2737.83	3281.52	2097.4	15045	36397.1	13569	17024.4	16974.8	9600.97	33699.8	4915.25	16573.2	3192.37	5215.16	8213.68	5268.45	6545.51	4546.99	15136.3	34471.1	28379.2	12057.9	15363.8	14772.7	23080.6	12158	11106.6	15778.3		Rnf213	-3.50369	-3.66541	-3.83958	-3.56589	-4.14254	-2.15621	-1.375	-2.21556	-1.97764	-2.11757	-2.74001	-1.48669	-3.44869	-2.03452	-3.99119	-4.11811
	Rsad2	2.07254	41.6384	9.71549	19.1175	5.77001	829.393	12436.3	3555.29	1566.74	2112.77	720.804	10705.4	2082.15	1290.71	470.425	9.55332	15.5436	17.2205	12.8176	19.9429	119.006	375.908	777.497	167.278	172.061	107.021	304.656	50.3478	158.033	120.556		Rsad2	-10.6345	-8.21723	-9.38317	-8.66067	-9.87897	-5.05318	-2.44882	-3.55471	-4.36272	-4.20089	-5.32798	-2.63337	-4.30736	-4.5864	-5.90427	-10.3212
	Rtp4	81.8652	245.072	132.131	250.439	125.979	2354.55	4453.47	3524.18	4443.82	4425.34	2612.21	4666.07	3910.04	4401.05	3517.48	781.461	853.787	202.594	746.624	1281.33	2020.15	4101.03	2299.31	1422.27	1962.19	1760.73	2108.17	476.29	1397.11	1727.97		Rtp4	-7.3398	-6.46436	-6.86353	-6.13506	-6.94745	-4.01055	-3.47561	-3.56349	-3.32061	-3.46179	-4.0414	-3.46368	-3.67744	-3.36029	-3.89424	-6.01518
	S100a8	103.627	197.485	56.3499	131.911	28.8501	921.057	1864.82	482.256	1634.5	451.234	1298.8	1972.93	875.355	1788.47	1200.75	0.955332	43.3	24.3113	4.27253	15.9544	26.555	117.105	94.0074	66.9113	75.6024	17.6818	82.5594	94.6539	75.5431	66.9754		S100a8	-7.10662	-6.67927	-7.70569	-6.77258	-8.39528	-4.94847	-4.34582	-5.55063	-4.3204	-5.74292	-4.73977	-4.32418	-5.17322	-4.26044	-4.96849	-12.0071
	S1pr2	1312.95	2284.16	1598.2	1143.23	1130.92	2426.33	3502.48	2845.67	2801.08	2721.74	3004.66	3815.45	3247.17	2996.94	2657.67	2502.01	2440.34	2290.32	2366.98	1796.86	3768.84	4686.55	3754.77	3858.82	3716.68	4116.13	4986.12	4386.3	3920.42	4360.1		S1pr2	-4.57622	-4.23579	-4.37761	-4.61977	-4.7598	-3.98053	-3.71576	-3.77728	-3.78199	-3.94772	-3.90148	-3.66489	-3.86315	-3.74444	-4.17444	-4.85237
	Saa1	24.8704	40.4487	1.9431	10.5146	14.425	2749.92	2035.2	1739.95	1361.62	2637.62	3033.9	2407.63	1984.99	1338.32	3735.46	26.7493	7.7718	30.3891	28.8395	98.7176	54.0935	74.9474	55.2985	64.4633	190.309	79.1027	38.3727	43.2991	86.8311	177.485		Saa1	-8.50392	-8.24553	-10.6754	-9.21864	-9.05548	-3.85539	-4.25844	-4.26899	-4.50294	-3.97911	-3.8918	-4.12515	-4.35512	-4.5502	-3.83413	-9.35441
	Saa3	19.6891	27.3624	0	18.1616	17.31	2801.82	2056.88	1733.97	1514.54	2685.42	2959.68	2194.23	2098.49	1311.48	3638.58	1073.79	16557.3	6139.61	3242.85	3187.88	26174.4	66905.7	37006.9	53167.5	57695.1	21659.2	52996.2	34476.2	44490.5	46959.8		Saa3	-8.72741	-8.62492	-11.7549	-8.70935	-8.88402	-3.8367	-4.24784	-4.27244	-4.39658	-3.96115	-3.91656	-4.21792	-4.29954	-4.57044	-3.8604	-5.69774
	Samd11	2152.33	2159.25	2226.79	1753.08	1485.78	746.564	559.653	737.146	721.559	349.898	728.675	601.659	655.608	654.444	274.803	22.928	11.1026	17.2205	14.9538	15.9544	20.6539	15.2237	11.0597	14.6878	6.08295	21.4043	24.419	11.0765	4.34155	2.23251		Samd11	-4.08225	-4.29201	-4.0461	-4.19256	-4.4871	-5.15826	-5.54817	-5.12704	-5.13731	-5.99662	-5.31713	-5.51061	-5.46191	-5.26481	-6.44034	-9.50257
	Sdc4	8034.19	10033.7	9878.71	13634.6	11505.4	79447.2	169200	114206	103764	159633	95200.1	181672	127249	108632	180466	23500.2	32098.6	28489.8	30920.3	36631.2	34025.8	46255.4	41535.8	44555.6	53999.2	34701	47021.7	46532.5	40666.5	53411.8		Sdc4	-2.76543	-2.75618	-2.55662	-2.14182	-2.44081	-0.492217	0.161567	-0.0854114	-0.170226	0.12352	-0.445986	0.197996	-0.195086	-0.154391	0.0432789	-2.61282
	Selp	195.855	751.87	1013.33	1034.26	698.171	40333.2	169103	147013	164787	214532	42275.5	186508	128242	169039	155508	444.229	940.387	538.9	960.25	901.421	2486.33	3307.05	3483.81	4942.46	4562.21	2468	3594.24	3573.69	4564.71	4440.47		Selp	-6.47455	-5.34609	-4.83288	-4.71985	-5.24157	-1.17012	0.160994	0.167101	0.292307	0.419102	-1.25775	0.224268	-0.18731	0.287771	-0.105569	-6.57903
	Sema7a	192.746	32.121	122.415	273.38	52.8918	141.361	45.4331	168.73	195.041	77.4363	479.037	89.9031	519.401	411.192	366.093	1276.32	1905.2	1425.25	1239.03	700.994	2908.26	3403.08	3633.11	3383.92	1929.16	5499.96	4514.02	6356.92	5341.85	5393.75		Sema7a	-6.49047	-8.46982	-6.93931	-6.04774	-7.80449	-6.81671	-8.03926	-6.59697	-6.44178	-7.49483	-5.73587	-7.40217	-5.69439	-5.72863	-6.15441	-5.5251
	Serpina3f	183.419	33.3107	148.647	612.716	124.055	1347.35	314.934	1055.46	2443.05	729.431	1620.4	271.685	905.32	2483.6	462.973	2295.66	6521.65	3477.52	3086.9	8010.08	6862	8875.41	6866.97	6680.52	12723.8	7186.25	9215.26	6526.09	6707.7	13391.7		Serpina3f	-6.5398	-8.43453	-6.74658	-5.24273	-6.96271	-4.56844	-6.12174	-4.7685	-3.91869	-5.26348	-4.51869	-6.30365	-5.1396	-3.93225	-5.9202	-4.93841
	Serpina3g	197.927	45.2074	157.391	658.598	118.285	1323.05	286.022	1115.29	2332.25	825.988	1778.96	290.456	967.067	2471.48	520.728	2802.94	6748.14	4392.24	3604.94	7988.15	10141.1	10005.5	9816.59	9531.59	14153.3	10349.4	10914.1	10085.7	9396.86	14465.6		Serpina3g	-6.46408	-8.13684	-6.6898	-5.17063	-7.00995	-4.58663	-6.21772	-4.71341	-3.96509	-5.13933	-4.42539	-6.23707	-5.07369	-3.93714	-5.80288	-4.73884
	Serpina3i	95.3367	17.845	79.667	398.6	98.0902	227.503	26.8468	232.153	694.089	260.989	277.751	44.4576	172.528	577.4	113.647	4395.48	9159.62	7581.06	5193.25	9441.99	15824.8	14764.6	19261.6	14505.1	19330.8	16088.6	14892.1	18510.9	14011.1	18932.8		Serpina3i	-7.18917	-9.03374	-7.36453	-5.67179	-7.19544	-6.34353	-8.55056	-6.27949	-5.17607	-6.28881	-6.27941	-8.09518	-6.79265	-5.38985	-7.31817	-4.28906
	Serpina3n	137.824	24.983	70.9231	303.968	35.5817	3437.95	243.686	1404.88	3240.61	2331.69	4297.84	269.709	1584.54	3599.44	2834.66	0	0	0	2.13626	0	0	0	9.95373	0	1.73799	3.72248	0	2.01391	1.73662	2.23251		Serpina3n	-6.82381	-8.71254	-7.47927	-5.94205	-8.19192	-3.63216	-6.3773	-4.48276	-3.63628	-4.10234	-3.54363	-6.31092	-4.58032	-3.56131	-4.11	-12.6776
	Serpinb2	6.21761	2.37934	4.85775	11.4705	16.3484	252.904	71.2473	221.383	274.705	1554.46	482.41	134.361	415.884	509.012	3319.99	21.9726	61.0641	91.1673	37.3846	15.9544	609.781	4106.88	3197.36	1463.89	568.322	1125.12	3991.92	4391.34	2236.77	928.726		Serpinb2	-9.78049	-10.7523	-9.9871	-9.13889	-8.93797	-6.23812	-7.59718	-6.32678	-6.10077	-4.50759	-5.72887	-7.00402	-5.91619	-5.51568	-3.95201	-9.54332
	Slc11a2	2829.01	2583.96	2956.42	3336.96	2860.96	5546.22	4880.96	4833.33	5586.59	7810.55	5340.25	4941.71	4028.99	5721.19	5697.27	3386.65	4030.23	3423.84	3493.86	3260.67	9020.82	11303	9094.39	9349.63	11121.4	9376	11349	9059.59	8215.96	10595.5		Slc11a2	-3.80898	-4.11252	-3.76279	-3.54914	-3.83221	-3.15403	-3.38397	-3.24768	-3.0918	-2.89376	-3.32652	-3.4063	-3.64747	-3.09801	-3.41211	-4.54973
	Slc15a3	82.9014	49.9661	80.6386	24.8528	21.1567	217.564	210.644	361.393	103.472	152.961	310.362	281.565	305.103	88.298	132.278	99.3545	415.236	118.517	129.244	171.509	1438.89	3010.78	1853.61	2140.35	2579.17	1422.92	3188.42	1942.42	1943.28	2606.46		Slc15a3	-7.32737	-8.03882	-7.35256	-8.40984	-8.69333	-6.388	-6.52237	-5.83845	-7.07118	-6.82042	-6.16878	-6.26806	-6.22507	-7.25814	-7.16759	-8.06891
	Slc16a1	4650.77	2626.79	4070.79	6012.46	4262.12	4247.46	2435.83	3459.56	5763.32	4463.58	4916.31	2941.12	3891.88	6334.08	4061.49	4023.86	7080.11	5994.75	4079.19	3697.42	11764.8	14640.5	13393.3	10991.4	17180.9	11804.9	14936.3	12879	10715	17481.7		Slc16a1	-3.31201	-4.09609	-3.44302	-2.9605	-3.43371	-3.42077	-4.07882	-3.582	-3.06066	-3.45319	-3.40922	-3.92508	-3.68209	-2.99626	-3.75047	-4.37738
	Slc16a3	541.968	626.955	501.319	377.571	386.591	1392.63	952.029	1500.62	1162.92	1177.8	1358.39	926.694	1826.99	1484.62	1354.45	13368	16771.5	15208.7	12305.9	4773.34	21168.2	26284.3	17927.8	23951	12787.2	21940.3	29588.8	20590.2	24145.1	13527.9		Slc16a3	-5.45997	-5.52752	-5.53563	-5.72585	-5.83152	-4.53541	-5.01763	-4.41688	-4.66056	-4.78487	-4.69494	-5.07926	-4.43802	-4.44653	-4.84814	-3.17693
	Slc1a3	737.823	88.0354	106.87	937.714	1262.67	367.76	81.573	88.5532	616.256	804.956	410.442	79.0357	51.7585	597.31	311.133	2031.04	1680.93	1667.35	1665.22	2415.09	852.71	706.145	648.098	637.289	1187.04	752.872	751.175	604.174	563.534	1151.98		Slc1a3	-5.15196	-7.48095	-7.07393	-4.81775	-4.64969	-5.86493	-7.46359	-7.23635	-5.29482	-5.16509	-5.89006	-7.52949	-7.98327	-5.35601	-6.3166	-5.06083
	Slc20a1	6632.12	6572.92	5633.04	6677.74	4717.95	6200.02	6215.04	5532.18	6294.41	5086.9	6673.9	6865.24	5391.97	6424.98	5315.34	6589.88	6101.97	7815.06	6997.33	5409.52	13247	13743.5	16949	16465.9	13583.2	15146.8	14430.5	19387.9	17442.6	15977		Slc20a1	-2.95719	-3.17912	-3.11828	-2.85557	-3.33213	-3.04261	-3.14239	-3.11266	-2.97253	-3.3225	-3.10362	-3.07759	-3.35614	-2.98201	-3.48149	-3.88418
	Slc25a28	1096.37	1268.19	1036.64	1234.99	946.282	2430.75	3121.46	2577.62	3267.16	4913.86	2828.12	3116.97	3086.44	3487.77	6439.7	930.493	837.133	850.894	900.435	865.524	980.567	914.592	1003.11	1036.31	932.43	883.158	931.41	845.844	940.381	839.425		Slc25a28	-4.75634	-4.82385	-4.81016	-4.54263	-4.93787	-3.97871	-3.8309	-3.87617	-3.62812	-3.3571	-3.96201	-3.86703	-3.9139	-3.59281	-3.28963	-5.84083
	Slc25a37	452.849	498.471	358.502	390.953	610.66	462.737	557.588	473.879	562.23	1299.21	571.246	712.309	470.367	619.817	1298.56	1027.94	1336.75	1397.9	1418.48	1050	2082.11	2640.72	2853.4	2941.65	2402.77	2208.36	2843.07	3198.09	2997.41	3023.94		Slc25a37	-5.63925	-5.75644	-5.87014	-5.69112	-5.37529	-5.63576	-5.55186	-5.56812	-5.38642	-4.68684	-5.56016	-5.34205	-5.79336	-5.31908	-4.89024	-5.74134
	Slc2a1	3327.46	10147.9	4319.51	4190.56	3894.76	5188.4	12910.2	5714.08	6566.37	8475.93	8009.81	14710.5	8540.16	8576.16	12135.1	9389.95	9355.02	10844.9	8677.5	5437.44	20053.9	21512.2	18877.8	25343.1	17373.8	22771.3	23820.1	24177	26199.5	21090.6		Slc2a1	-3.64675	-2.74487	-3.38373	-3.32143	-3.52383	-3.2207	-2.41142	-3.08032	-2.93024	-2.81201	-2.92119	-2.31558	-2.89634	-2.69326	-2.65609	-3.53012
	Slc2a6	525.388	184.399	490.632	506.614	260.612	11077	8080.89	10266.2	9615.6	14362.1	12977.8	8273.06	10590.5	11245	13416.9	320.036	320.864	223.866	227.512	183.475	1153.67	1171.05	1448.82	1789.47	1499.01	952.955	1312.81	1430.89	1376.27	1457.83		Slc2a6	-5.49098	-6.74748	-5.55713	-5.43254	-6.22461	-2.46236	-2.87989	-2.49447	-2.54886	-2.2847	-2.43866	-2.89108	-2.68118	-2.42235	-2.55568	-6.90607
	Slc39a14	1613.47	1445.45	1541.85	1669.91	1682.92	8677.15	8631.25	8309.64	10395.8	19050.3	8389.89	9130.6	4364.06	10523	6688.42	6637.64	12178.4	9805.54	7426.72	5749.55	20217.2	28352.4	22810.6	19422.2	24233.6	21021.8	29353.9	24657.3	17757	25158.2		Slc39a14	-4.37026	-4.69312	-4.41348	-4.24113	-4.36259	-2.70651	-2.81401	-2.70589	-2.47086	-2.00223	-2.87483	-2.79247	-3.56761	-2.4887	-3.25174	-3.87696
	Slc7a2	13701.5	6164.86	10885.2	11779.3	10313.9	34116.7	16788.6	32888	32948.2	43262.1	20609.8	17135.9	11010.9	31287.8	6081.99	1176.01	2459.22	1366.5	1385.37	1082.9	11179.6	40365	25379.8	19334.9	20667.3	11871.9	35729.6	25314.9	16717.6	20737.8		Slc7a2	-2.23168	-3.2432	-2.45961	-2.28808	-2.55012	-1.33751	-2.14876	-1.33029	-1.31738	-1.18206	-1.97616	-2.16297	-2.64226	-1.3991	-3.34677	-5.60689
	Slco2a1	95.3367	2.37934	3.8862	21.0293	39.4284	62.9499	20.6514	11.9667	52.194	55.4482	77.5904	5.92768	3.63218	16.4477	8.38382	1610.69	1734.22	2527.36	2444.95	1476.77	7169.84	10402.5	9990.23	11028.1	10079.5	7866.53	11215.3	10309.2	10048.1	11044.2		Slco2a1	-7.18917	-10.7523	-10.1684	-8.56989	-8.09194	-7.61698	-8.80221	-9.1688	-7.74616	-7.82379	-7.54548	-9.97644	-10.416	-8.89091	-9.82104	-5.29258
	Slco3a1	1346.11	2018.87	650.938	1387.93	459.678	1394.84	1869.98	701.246	1494.4	556.394	1563.05	1817.82	528.482	1533.1	375.409	2153.32	2438.12	2310.58	1658.81	1699.14	4168.15	4528.46	4533.37	3333.32	4273.71	4501.41	4653.56	4598.77	3180.62	4425.96		Slco3a1	-4.5513	-4.3592	-5.27491	-4.42597	-5.65877	-4.53383	-4.34306	-5.1769	-4.40996	-5.53384	-4.5547	-4.40602	-5.6771	-4.41442	-6.12935	-5.00239
	Slfn2	0	0	0	0	0	0	4.13028	0	1.83137	0	0	0	0	5.194	0	479.576	429.669	320.098	352.483	493.588	2140.13	3278.95	2823.54	2553.24	2287.19	1971.05	2337.25	1785.33	2762.97	2156.61		Slfn2	-11.757	-11.97	-11.7549	-11.6623	-11.7915	-11.7751	-10.2421	-11.7312	-10.6793	-11.8571	-11.9097	-11.912	-11.949	-9.92654	-12.06	-6.50264
	Slpi	26134.7	29000.5	27351.1	38161.4	59238.8	51349.5	50568	59273.2	83770.5	115474	73335.3	55675.7	99756.9	89862.2	238491	23619.6	38112.9	17652	31155.3	78628	31862	45908.8	20256.9	53170	95310.3	30535.5	43310	22724	50663.3	96126.4		Slpi	-1.58596	-1.69488	-1.53832	-1.11265	-0.802121	-0.928649	-1.04618	-0.741251	-0.384257	-0.200309	-0.706921	-0.984647	-0.438493	-0.344074	0.322064	-2.60775
	Socs1	176.166	208.192	110.757	83.1611	50.0068	586.428	1472.44	393.703	265.548	569.779	800.643	1174.67	539.378	404.266	789.942	419.391	457.426	305.917	305.486	313.104	517.33	450.855	483.309	387.596	351.073	452.281	446.519	328.268	458.468	385.109		Socs1	-6.57993	-6.62673	-7.03854	-7.22952	-7.85951	-5.39932	-4.58192	-5.75305	-6.13455	-5.51012	-5.22307	-4.84237	-5.65672	-5.74557	-5.3868	-6.63644
	Socs3	1347.15	2131.88	1194.03	911.905	715.481	1513.01	2296.44	1281.63	1814.89	1260.97	2036.47	2334.52	1544.58	2207.45	1793.21	4484.33	5146.04	3788.51	4711.53	5339.72	3174.79	3301.2	2110.19	2341.08	3422.96	3078.49	3832.62	2276.73	2448.64	3817.6		Socs3	-4.55053	-4.30475	-4.66893	-4.84563	-5.21712	-4.45256	-4.13773	-4.57451	-4.21578	-4.71669	-4.29027	-4.15598	-4.60584	-4.05007	-4.56771	-4.26906
	Sod2	2627.98	4369.65	3316.87	3430.64	3286.02	29828.3	38935.1	33899.1	31766	46626.2	32209	35669.8	38100.6	32057.4	60619.7	7035.06	11955.2	7074.58	7057.14	10104.1	38650.3	42823.1	32126.2	43160.2	51314	37348.6	42260	32431.1	44641.6	50372.2		Sod2	-3.88267	-3.58732	-3.64778	-3.52147	-3.69373	-1.47183	-1.3076	-1.30001	-1.35392	-1.10718	-1.5297	-1.42988	-1.40098	-1.3748	-1.04764	-3.81882
	Sox9	1393.78	298.607	1879.95	1695.72	3419.69	429.606	106.355	503.796	831.441	1312.59	394.699	93.8549	497.608	786.891	570.1	7129.64	9638.14	5652.37	7151.14	11184	3103	3353.89	1681.07	1803.34	4762.95	2762.08	3693.08	1529.57	1490.02	3636.76		Sox9	-4.51653	-6.26751	-4.21533	-4.2258	-3.65387	-5.70989	-7.20114	-5.50703	-4.99574	-4.67659	-5.92908	-7.35962	-5.73717	-5.08076	-5.71246	-3.80547
	Sp110	2590.67	2858.77	2708.68	2829.39	2121.44	6219.89	7528.47	5924.69	6359.43	6852.64	6663.78	7826.51	6586.95	6053.61	5968.35	170.049	58.8436	42.5447	23.4989	31.9087	489.792	192.053	327.367	185.23	146.86	503.465	184.887	164.134	178.004	123.904		Sp110	-3.89696	-4.01149	-3.85028	-3.71409	-4.13115	-3.03941	-2.9507	-3.04413	-2.96225	-3.02458	-3.10514	-2.94656	-3.156	-3.04154	-3.36563	-7.53567
	Sparc	427447	300830	323494	295261	393802	413030	270650	303468	271755	361569	410322	267588	252082	278564	230758	451802	290726	339540	423103	418148	414564	261559	294917	391694	368074	408517	272267	302884	344784	346812		Sparc	1.20857	0.64432	0.932076	0.933361	1.09214	1.1562	0.63131	0.891855	0.792555	0.941095	1.01497	0.585244	0.488521	0.787288	0.289103	0.34338
	Sqstm1	13373	9591.1	10386.8	11564.2	15376.1	39871.6	20077.3	31228.2	34349.2	56051.5	40134.5	18238.5	30142.5	33258	49048.1	27526.9	27007	24197.8	25327.5	29591.3	39757.7	46962.7	43972.3	41937.9	38313.9	38061.4	46900.7	44515.5	37247.1	35167.7		Sqstm1	-2.25595	-2.80129	-2.50647	-2.3065	-2.15083	-1.18163	-1.96988	-1.38207	-1.27574	-0.923073	-1.30972	-2.10062	-1.63527	-1.33804	-1.25945	-2.45467
	Srgn	9.32641	42.828	481.888	13.3823	7.69335	910.013	866.326	1859.62	971.541	1198.83	905.222	1008.69	2248.32	934.92	1531.44	59.2306	199.846	265.398	82.2461	197.435	92.4507	226.013	487.733	71.8072	193.785	67.0046	187.212	427.957	85.0945	233.298		Srgn	-9.42231	-8.18971	-5.57508	-8.99626	-9.62891	-4.96052	-5.11186	-4.20252	-4.84019	-4.76718	-5.10045	-4.99456	-4.23061	-4.90859	-4.72541	-8.57944
	St3gal5	5170.98	8143.28	6312.16	4640.77	2631.13	3517.47	5320.83	4136.87	2900.89	1521.96	3284.66	5072.12	3442.4	2638.55	1306.01	4861.68	3878.13	4080.24	4469.06	4961.8	2743.03	2380.75	2507.23	2369.64	2459.25	2537.8	2373.29	2223.36	2044.87	1978.01		St3gal5	-3.20601	-2.96491	-3.00447	-3.21941	-3.91592	-3.6093	-3.2977	-3.40324	-3.74699	-4.52871	-3.81241	-3.38025	-3.80478	-3.87175	-4.88453	-4.18828
	Stat1	4657.1	7499.68	6004.47	5981.13	5788.44	9993.03	19151.2	12990.1	12940.5	14797.3	9591.7	18421.2	10597.2	12595.4	8740.83	5267.76	4740.19	3774.46	5041.89	6209.16	7174.06	8692.03	7540.95	5426.98	6829.24	6841.1	6708.65	3665.72	5589.26	6164.79		Stat1	-3.31066	-3.04724	-3.05444	-2.96573	-3.12768	-2.56534	-2.0171	-2.25916	-2.25191	-2.25485	-2.74098	-2.09066	-2.68056	-2.30895	-2.98415	-4.10807
	Stat2	1361.69	3023.86	1482.68	1703.22	1543.58	4284.69	12094.4	4780.8	5489.76	6732.29	3785.24	11186.6	4036.48	5727.15	3272.24	3581.78	3577.6	2159.48	3888.43	4430.17	4404.68	6767.49	4606.82	3420.95	5053.7	4317.49	4778.61	1781.94	3036.37	4345.35		Stat2	-4.5398	-3.95536	-4.45258	-4.2214	-4.44896	-3.41204	-2.47669	-3.25861	-3.10928	-3.0423	-3.6706	-2.5894	-3.64562	-3.09697	-3.96649	-4.49373
	Stat4	99.1101	857.071	438.341	231.534	212.943	362.798	1625.19	1222.88	631.127	900.421	438.377	1755.23	1006.29	688.446	734.051	0	1.06954	0.975818	0	3.8423	3.78978	0	0	0	0	1.79298	2.24032	0	5.01879	4.30127		Stat4	-7.15075	-5.2153	-5.66959	-6.21322	-6.42576	-5.87848	-4.48328	-4.6214	-5.27101	-5.05314	-5.82437	-4.44104	-5.03398	-5.21423	-5.46009	-12.6776
	Stat5a	3879.79	5058.47	3672.46	4181	4415.98	9633.55	13595.8	8861.31	11450.6	17004.4	9371.58	13019.2	6686.84	12037.1	9760.63	6470.46	7389.87	6073.77	6406.65	7275.19	8476.94	10480.9	8477.26	7364.32	9575.44	7992.16	11287.4	8028.46	6083.39	8800.57		Stat5a	-3.49322	-3.44097	-3.54597	-3.32371	-3.39826	-2.60197	-2.35968	-2.64162	-2.37422	-2.11583	-2.76419	-2.43771	-3.14095	-2.35429	-2.87381	-3.90246
	Steap1	1127.46	2606.56	1342.68	1353.52	1941.61	5185.09	7215.6	5083.43	4761.56	6362.21	6817.84	7642.75	6655.06	5246.8	10888.7	2670.15	2894.44	2940.65	2582.74	1902.56	4073.73	4300.11	3987.02	4494.48	3356.05	4243.63	4257.04	4000.64	5255.89	3728.3		Steap1	-4.72841	-4.10381	-4.55169	-4.45106	-4.21968	-3.22134	-2.99314	-3.19724	-3.25156	-3.09883	-3.08229	-2.97032	-3.14571	-3.18455	-2.76445	-4.78736
	Steap4	674.611	196.295	372.103	90.8082	401.977	8381.18	4266.58	4559.29	3407.26	6265.65	6764.99	3986.36	3379.74	3321.56	2298.1	1742.52	7221.11	1085.9	2012.36	5138.3	15178.6	26047.7	9339.92	16243.9	38457.3	14289.7	25391.1	7933.81	13822.6	35149.8		Steap4	-5.2414	-6.68528	-5.83301	-7.14256	-5.79259	-2.74122	-3.51847	-3.30604	-3.58615	-3.11412	-3.09007	-3.62108	-3.82314	-3.64163	-4.31975	-5.21396
	Sting1	1948.18	4154.32	2221.93	1682.34	3567.79	8653.96	16203.1	9245.44	9522.2	15478.7	9015.11	16857.3	11020.9	9532.72	19754.1	4170.02	3707.15	3439.03	4233	3833.03	3694.09	2887.82	2919.76	3275.39	3415.14	3940.24	3022.14	3003.75	3238.8	3423.56		Sting1	-4.18185	-3.63784	-4.04828	-4.23372	-3.61149	-2.70919	-2.18426	-2.59919	-2.55862	-2.20983	-2.80296	-2.17936	-2.64135	-2.58753	-2.16886	-4.34171
	Stk40	2388.6	4450.55	2259.82	2328.51	1090.53	2902.32	5758.64	2478.29	2529.12	1662.49	3153.1	5815.05	2145.71	2848.04	1183.05	1355.62	1062.52	1416.13	1455.86	945.295	2119.48	2160.59	2688.61	2573.64	2129.03	2602.94	2318.64	2998.72	2651.82	2633.25		Stk40	-3.97814	-3.56898	-4.03138	-3.90884	-4.79613	-3.80147	-3.21864	-3.91545	-3.88408	-4.44044	-3.85328	-3.24359	-4.2773	-3.79538	-4.98333	-5.46487
	Stx11	269.43	381.883	205.968	221.763	108.669	1376.06	2012.48	1374.97	1249.91	2006.65	1528.19	2115.19	1464.68	1459.51	2084.78	347.741	324.195	276.541	373.846	269.23	540.935	823.25	757.589	782.536	584.832	637.475	804.664	734.071	706.805	574.872		Stx11	-6.15701	-6.02225	-6.4223	-6.25615	-7.09401	-4.54737	-4.26966	-4.50427	-4.58848	-4.2524	-4.57724	-4.25459	-4.65892	-4.46357	-4.41713	-6.82329
	Stx6	4041.45	3924.71	3971.69	4146.59	4712.18	4057.51	3678.01	3841.3	3871.51	4277.16	4065.06	3462.75	3545.91	3963.89	3926.42	2152.36	2231.62	1793.97	2263.37	2049.14	5752.59	6808.5	4770.05	7607.49	6466.18	6058.34	6937.32	5103.26	7288.6	6486.57		Stx6	-3.45241	-3.69468	-3.46766	-3.33198	-3.33335	-3.46651	-3.66688	-3.47736	-3.45845	-3.49584	-3.5993	-3.76186	-3.77516	-3.46489	-3.78429	-5.00284
	Tap1	2179.27	2562.54	1966.42	2592.33	1682.92	7440.24	11706.2	7430.09	9722.74	10843	8212.22	11249.7	8245.04	10296.2	9380.56	1868.63	1679.82	1356.37	1827.57	2413.1	3155.12	3745.03	2743.91	2676.45	3181.38	2779.76	3019.81	1631.27	2480.76	2728.13		Tap1	-4.06981	-4.12084	-4.17039	-3.80156	-4.36259	-2.86029	-2.50931	-2.81775	-2.53778	-2.56575	-2.89623	-2.58377	-2.93151	-2.51049	-2.91352	-5.14413
	Tap2	4564.76	4517.17	3886.2	7394.65	3161	12846.2	13551.4	11163.7	17393.4	18986.2	15057	11767.4	14782.1	19478.4	24056.9	4199.64	4130.15	2915.33	4489.36	6582.17	10466.6	8629.49	6461.08	10642.2	13327.7	9170.33	9085.03	5954.13	9671.25	12576.9		Tap2	-3.33068	-3.55412	-3.48942	-2.75361	-3.73251	-2.3142	-2.36295	-2.41067	-1.9562	-2.00559	-2.29007	-2.53879	-2.34776	-1.87301	-1.97181	-4.33463
	Tapbpl	2897.41	4802.69	3244	4359.75	2875.39	7608.11	8685.98	7145.29	9111.97	8887.97	8301.05	8693.93	9233.9	10015.8	11887.3	977.304	880.433	621.963	897.23	1165.66	2103.74	1962.68	1372.51	2185.22	2883.32	2163.69	1973.29	1397.66	1860.79	2468.04		Tapbpl	-3.7851	-3.49284	-3.66999	-3.28186	-3.82718	-2.83798	-2.80769	-2.85683	-2.60265	-2.76455	-2.88547	-2.84147	-2.81825	-2.5381	-2.67671	-5.7918
	Tbx18	1774.09	1048.1	1694.38	1364.99	1623.3	4154.7	1667.6	3209.46	3004.36	6589.74	4131.41	1732.86	2773.17	3006.46	4985.58	1191.3	1391.15	1502.23	1534.9	802.703	2340.77	2138.34	2686.4	2315.78	2017.8	2268.85	2150.03	2746.98	2005.8	1846.29		Tbx18	-4.27541	-5.0143	-4.3192	-4.44262	-4.39864	-3.44284	-4.45753	-3.65701	-3.71195	-3.0637	-3.58312	-4.45386	-4.02089	-3.74127	-3.54552	-5.59398
	Tgfb1	10042.5	9806.43	7849.15	8181.34	9940.77	10265.3	9519.26	7358.29	7925.25	11084.9	12272.8	10150.2	10945.6	8529.41	17544.5	2920.45	4112.39	4002.24	2322.12	2237.6	4481.89	7734.8	6622.55	5091.79	3933.06	5231.01	8274.55	7686.1	5874.12	4692.74		Tgfb1	-2.54234	-2.77909	-2.78658	-2.65252	-2.58697	-2.53846	-2.7161	-2.82746	-2.74217	-2.54369	-2.49451	-2.68662	-2.64821	-2.69873	-2.28747	-4.69779
	Tgfb2	4081.86	1265.81	3056.49	1905.06	3670.69	4286.12	1215.33	3186.72	2201.31	4236.05	3798.56	1297.17	2631.51	2184.94	2533.78	1818	2198.31	2879.87	1957.88	2177.77	1533.3	1513	2102.45	1566.7	2327.16	1294.49	1725.61	1761.17	1344.15	1857.45		Tgfb2	-3.44246	-4.82573	-3.72951	-4.10946	-3.58306	-3.41171	-4.77368	-3.66412	-4.02285	-3.50549	-3.66709	-4.74325	-4.0733	-4.06032	-4.22217	-5.17158
	Tgfb3	12851.8	15401.4	10072.1	5673.12	14075	7820.15	11500.8	6391.39	4050.07	7434.85	7284.51	11682.5	6109.32	3880.78	5469.04	14455.1	11331.3	11868	15220.9	10162.9	7663.57	5013.28	5202.48	6653.59	5233.08	7273.73	5296.59	4584.67	5949.67	4794.32		Tgfb3	-2.2957	-2.3277	-2.53724	-3.01859	-2.23924	-2.81049	-2.52702	-2.96832	-3.41337	-2.94305	-3.01609	-2.54603	-3.23126	-3.48607	-3.45298	-3.09875
	Tgtp2	16.5803	48.7764	225.399	168.234	147.135	1325.26	5826.79	5027.19	5240.46	4802.97	1460.72	5763.68	5017.85	5492.65	3540.77	117.506	131.01	111.427	108.949	142.592	657.973	1876.03	2241.8	473.275	756.024	592.805	1132.58	408.824	732.854	509.013		Tgtp2	-8.89024	-8.06244	-6.33256	-6.53098	-6.79334	-4.58496	-3.20688	-3.20837	-3.15575	-3.37992	-4.62236	-3.25246	-3.42804	-3.13877	-3.88765	-7.90266
	Ticam1	1630.05	1646.5	1366.97	1619.25	1632.91	3751.59	3991.91	3074.23	3742.4	4599.34	4134.78	4189.88	3388.82	3940.51	3193.3	2444.69	2300.45	2004.67	2230.26	2657.4	2520.76	2246.08	1925.49	2461.85	2959.79	2480.1	2474.46	1925.3	2328.81	2857.62		Ticam1	-4.36004	-4.56297	-4.53378	-4.27192	-4.39274	-3.54488	-3.585	-3.70004	-3.49235	-3.42323	-3.5823	-3.5713	-3.82046	-3.4708	-3.9909	-4.87554
	Timp1	43466.3	47803.2	37692.2	40948.7	41408.5	62249.7	79512	63570.4	58021.4	67734.8	82185.1	85478.1	86909.8	61172.3	111693	141637	138620	172117	156255	121780	253540	241218	262982	306514	222255	256550	233372	282891	334646	227767		Timp1	-1.07725	-1.19511	-1.21763	-1.04216	-1.1602	-0.736152	-0.593599	-0.671261	-0.75152	-0.733747	-0.592991	-0.555937	-0.576356	-0.728652	-0.436508	-0.816589
	Tjp2	4440.41	4964.48	3283.84	3895.19	3311.99	11600.5	10018	11253.4	9429.72	12776	11959	10932.6	9694.28	10066.8	8917.59	1210.41	1197.97	1449.56	1272.14	675.069	2359.46	3013.12	3186.3	2682.16	1824.89	2320.97	2840.74	3133.65	2280.18	1746.94		Tjp2	-3.35829	-3.45972	-3.65779	-3.3945	-3.68586	-2.41619	-2.66504	-2.40266	-2.56838	-2.40171	-2.52041	-2.61237	-2.7696	-2.53302	-2.96413	-5.57809
	Tlr1	302.717	369.79	380.771	417.358	447.88	677.377	402.539	806.131	906.234	807.994	745.826	424.171	779.731	798.237	976.152	1844.27	690.921	1469.58	1269.73	2698.26	875.44	383.555	939.689	588.762	1243.96	829.252	416.7	857.502	548.721	1073.17		Tlr1	-6.04092	-6.05435	-5.81004	-5.62592	-5.68471	-5.25538	-5.877	-5.0377	-4.9097	-5.16133	-5.2939	-5.85947	-5.28876	-5.06646	-5.17538	-5.15724
	Tlr2	411.522	1487.82	628.222	290.163	835.775	11158.3	8710.95	8121.02	7579.24	32546.4	14901.3	9912.05	10263	8891.3	41668.5	1892.12	3519.84	1680.36	1570.19	2320.75	15932.2	29131	17845.6	18176.2	22774.7	13724.3	23574.9	13958.7	15512.2	18928.8		Tlr2	-5.73473	-4.66425	-5.31038	-5.98838	-5.06191	-2.45505	-2.80482	-2.72885	-2.7868	-1.46667	-2.30046	-2.71036	-2.7126	-2.65718	-1.4225	-5.13164
	Tlr4	1559.91	2672.63	1751.34	2417.69	1850.5	1949.47	3343.76	2254.18	2673.01	2066.2	2044.59	3196.18	2231.58	2720.49	1473.91	1813.9	2946.57	2122.4	2271.94	2491.73	2270.08	2931.94	2919.22	2406.93	3429.69	2191.91	2916.9	2580.27	2468.41	3721.67		Tlr4	-4.404	-4.07879	-4.28615	-3.87128	-4.26772	-4.19925	-3.76212	-4.0102	-3.82877	-4.22317	-4.28629	-3.84194	-4.23808	-3.84118	-4.76367	-5.17384
	Tm4sf19	6058.02	10288.2	13626	5135.92	9434.93	3907.31	6066.35	8834.98	3371.55	5178.68	4379.92	6686.42	11198.9	3573.47	7989.78	0	0	0	0	0	0	0	2.21194	1.63198	1.73799	1.86124	3.48843	0	0	1.11626		Tm4sf19	-3.04771	-2.73113	-2.23506	-3.11805	-2.63919	-3.50422	-3.1666	-2.64459	-3.59668	-3.30462	-3.52472	-3.10398	-2.62533	-3.56855	-3.07398	-12.6776
	TnfA	0	0	0	0	0	621.12	439.036	890.725	970.013	1280.07	1183.03	621.365	1904.96	1524.48	2595.33	7.36235	10.6954	3.90327	7.20269	0.960575	43.5825	355.352	63.9244	96.6858	59.4356	54.6858	323.727	123.193	122.96	98.9291		TnfA	-11.757	-11.97	-11.7549	-11.6623	-11.7915	-5.34195	-5.79042	-4.93802	-4.84176	-4.70167	-4.83305	-5.47844	-4.39625	-4.42005	-4.19817	-10.5539
	Tnfaip2	208.29	1111.15	253.574	383.306	152.905	49163.9	85274.8	69774	59773.1	91059.4	46077.5	90764.6	47113.9	58099.2	44251.7	8108.85	8677.76	9368.96	9071.64	7603.25	21332.5	28094.7	25215	25721.7	30347	20544.4	27380.7	26652.1	24421.2	32874.9		Tnfaip2	-6.4133	-4.95593	-6.21527	-5.71082	-6.75513	-0.972143	-0.523629	-0.57815	-0.721777	-0.437839	-1.17163	-0.495929	-1.18865	-0.780194	-1.36236	-3.67679
	Tnfaip3	1629.01	543.678	742.264	1104.99	806.84	16555.8	11634	13522.3	16743.3	22386.8	17767.1	14444.8	10387.1	18747.7	15068.5	462.381	790.503	643.236	599.222	362.962	4413.04	10103.8	7509.54	7693.98	4993.23	4398.11	8864.09	7463.56	6762.41	4264.1		Tnfaip3	-4.36067	-5.66979	-5.14381	-4.65376	-5.09711	-2.06052	-2.51551	-2.21901	-1.99429	-1.84085	-2.12457	-2.33381	-2.70058	-1.91124	-2.4396	-6.53907
	Tnfaip6	3546.11	8358.61	4367.11	4213.5	4110.17	19068.3	31639	19443.4	26183.1	30172.5	21919.9	32649.7	20778.8	27224.3	29132.8	2331.01	2542.49	2519.26	2036.93	1016.09	3029.23	3075.18	3418.55	2824.96	1537.25	2928.66	2757.02	3502.19	2587.57	1295.97		Tnfaip6	-3.58313	-2.93882	-3.37278	-3.31597	-3.47001	-1.91924	-1.5151	-1.85587	-1.5472	-1.5424	-1.91454	-1.51834	-2.00726	-1.53821	-1.78037	-4.92314
	Tnfaip8	299.481	622.196	472.173	400.512	376.974	753.19	1250.44	1200.26	874.479	1374.73	768.033	1379.17	1509.17	951.367	1399.17	1923.08	1911.86	1439.43	2048.68	2252.56	3364.61	2999.07	2679.77	4106.88	4072.1	3569.86	3315.17	2859.76	4312.9	4817.76		Tnfaip8	-6.05163	-5.53512	-5.5954	-5.66702	-5.85664	-5.14943	-4.74522	-4.64006	-4.94533	-4.63037	-5.2646	-4.682	-4.62902	-4.89117	-4.81568	-5.11542
	Tnfrsf1b	1569.95	1719.07	1414.58	1912.71	1804.09	2944.29	2906.68	2681.73	3442.06	4663.39	2549.24	2895.67	2326.41	3258.37	2277.6	681.151	1160.22	1529.58	1319.14	614.243	2514.85	5474.67	3938.36	3702.15	3450.77	2644.82	5731.48	4526.27	3501.9	3782.99		Tnfrsf1b	-4.39758	-4.51986	-4.49957	-4.10546	-4.2931	-3.78712	-3.90216	-3.83659	-3.57599	-3.4094	-4.06579	-3.94065	-4.19648	-3.66083	-4.32871	-6.15237
	Tnfsf11	2.07254	0	10.687	13.3823	0	45.2798	22.7165	28.72	33.8803	150.093	159.679	48.4094	72.6436	86.5666	530.044	10939.5	13978.1	6693.7	11596.7	10854.9	21565.6	23394.1	13825.7	25028.1	23826.1	21581.1	22220.1	14554.6	25337.3	24576.6		Tnfsf11	-10.6345	-11.97	-9.29638	-8.99626	-11.7915	-7.94037	-8.7111	-8.33936	-8.16818	-6.83922	-6.83033	-8.01182	-7.64976	-7.27772	-5.78518	-3.37739
	Tnfsf15	30.0518	40.4487	21.3741	10.5146	35.5817	1295.44	1256.64	706.032	921.178	3036.27	977.19	1225.05	425.873	889.039	809.504	2.86599	16.6538	13.1686	14.9538	6.98003	161.297	433.289	280.916	374.54	167.716	133.079	366.285	220.523	292.621	154.043		Tnfsf15	-8.32136	-8.24553	-8.64696	-9.21864	-8.19192	-4.6077	-4.74028	-5.1701	-4.89337	-3.8384	-5.02403	-4.80041	-5.89251	-4.95885	-5.36237	-11.3254
	Tnfsf18	249.741	187.968	262.318	154.852	25.0034	2202.14	6267.7	2858.83	1300.27	958.872	2328.84	8432.12	2665.11	1449.13	787.147	3.82133	3.33077	43.5577	2.13626	0.997147	0.983518	9.36842	19.9075	4.89595	2.60698	1.86124	4.65124	25.1739	6.94649	4.46503		Tnfsf18	-6.2326	-6.72841	-6.1815	-6.61335	-8.53324	-4.07744	-3.13395	-3.77266	-4.54901	-4.99032	-4.15618	-2.87204	-4.06062	-4.47071	-5.39034	-11.1046
	Tnfsf4	10.3627	20.2244	12.6301	2.86763	8.65502	379.908	1356.8	318.313	305.839	161.565	452.049	1627.15	364.126	275.282	222.637	0	2.22051	4.05188	0	0	3.93407	26.9342	5.52985	16.3198	7.82094	4.6531	9.30247	6.04174	4.34155	6.69754		Tnfsf4	-9.32668	-8.91484	-9.14258	-10.3096	-9.52399	-5.83252	-4.66366	-5.96501	-5.99378	-6.76604	-5.79373	-4.51677	-6.04875	-6.1287	-6.65	-12.6776
	Tnfsf9	83.9377	159.415	53.4352	118.529	75.0102	104.917	114.615	46.6699	118.123	190.245	196.787	127.445	117.138	170.536	555.195	534.986	565.121	719.208	463.569	356.979	1042.53	1079.71	1000.9	1207.67	879.421	1203.29	1241.88	1141.89	1298.12	1028.07		Tnfsf9	-7.3151	-6.89222	-7.75785	-6.8787	-7.4606	-7.11243	-7.12701	-7.86688	-6.93995	-6.60356	-6.62254	-7.05646	-7.17714	-6.60532	-5.73891	-6.39351
	Tnip1	4373.05	4857.41	4657.61	4231.66	4934.32	22662	23594.2	22493.7	20640.4	30927.7	25799.4	23848	25297.2	22882.2	30291.7	4742.27	5940.98	4787.29	5365.22	6780.6	12786.7	21997.1	18525	17609.1	15717.5	11889.6	21071.3	18896.5	15640	15226.9		Tnip1	-3.37357	-3.48152	-3.30839	-3.31167	-3.2873	-1.74659	-1.80848	-1.71014	-1.78505	-1.51768	-1.75159	-1.83247	-1.8105	-1.71196	-1.74137	-4.21314
	Tor3a	1029.01	1358.6	940.46	1014.18	827.997	1043.64	944.801	700.049	898.286	743.771	1117.75	905.947	860.826	1037.93	862.602	1719.6	1646.51	1280.39	1469.75	1524.64	3155.12	4015.54	3512.56	2898.4	3119.69	3147.36	3683.78	2386.49	2891.48	3464.86		Tor3a	-4.81969	-4.75504	-4.90743	-4.73943	-5.07125	-4.82365	-5.02524	-5.1786	-4.9185	-5.24404	-4.88976	-5.10188	-5.18994	-4.80417	-5.29891	-5.2272
	Traf1	95.3367	503.23	80.6386	95.5875	68.2785	6812.95	11758.9	5428.07	8629.41	7674.8	8111.01	13220.7	5917.73	9938.72	10338.2	76.4265	82.159	106.362	136.721	90.7404	415.044	912.25	700.079	855.159	643.055	450.42	750.012	786.433	826.632	738.962		Traf1	-7.18917	-5.74695	-7.35256	-7.09181	-7.55334	-2.94835	-2.50482	-3.13166	-2.65706	-2.91129	-2.90863	-2.42235	-3.26312	-2.54582	-2.81633	-8.32829
	Traf2	1849.74	1885.62	1606.94	1780.8	1582.91	4512.52	4213.92	4158.41	5239.55	4868.93	4674.54	4068.36	4859.85	5509.1	5340.49	2683.53	2262.7	2237.65	2518.65	2270.5	4053.08	3396.05	2969.53	3879.22	3550.71	3983.05	3500.05	2856.74	3647.77	3482.72		Traf2	-4.23368	-4.42744	-4.37215	-4.17688	-4.42382	-3.36025	-3.53089	-3.39805	-3.15592	-3.36628	-3.45963	-3.60072	-3.46002	-3.13578	-3.47677	-4.78236
	Trim12c	1608.29	1490.65	1702.15	1809.47	1410.77	3791.35	4544.34	4488.69	4504.25	4880.4	3467.96	4437.86	3196.32	4413.17	2140.67	1351.79	2049.53	1502.23	2552.83	1848.71	2088.01	3380.83	2883.26	2747.44	2228.97	1910.56	2779.11	1987.73	2500.74	2009.26		Trim12c	-4.37347	-4.66234	-4.31463	-4.16092	-4.53887	-3.53434	-3.45542	-3.32164	-3.30711	-3.36393	-3.75812	-3.51381	-3.87893	-3.35754	-4.39069	-5.46769
	Trim21	673.574	776.853	613.048	906.17	528.918	2349.03	3935.12	2881.57	3279.98	3267.62	2251.25	3934.99	2602.46	3295.59	2754.55	430.855	521.821	311.995	498.817	625.211	961.88	1589.12	1434.44	1046.1	1273.07	936.204	1218.62	695.807	896.097	1032.54		Trim21	-5.24294	-5.31345	-5.33479	-4.85193	-5.51875	-4.0129	-3.59932	-3.76474	-3.62421	-3.76499	-4.19005	-3.63405	-4.0844	-3.64947	-4.13865	-6.60953
	Trim30a	2320.2	2381.72	2073.29	2361.01	2154.14	5845.51	8982.32	5274.9	6050.84	6801.01	6398.4	8872.75	5807.85	6120.26	6267.37	43.9453	41.0795	18.2335	5.34066	7.97718	150.478	118.276	126.081	17.1358	41.7117	155.414	76.7454	26.1809	17.3662	34.604		Trim30a	-4.00718	-4.19399	-4.11749	-3.89499	-4.11586	-3.10148	-2.77415	-3.16028	-3.01199	-3.03214	-3.14577	-2.82111	-3.28186	-3.03059	-3.31675	-8.87218
	Trim30d	3156.47	4989.47	4251.5	4599.67	4274.62	7579.39	19384.4	10907.6	11608.1	12912.7	7997.44	18683.1	11635.7	11520.3	11871.5	10.5086	9.99231	0	5.34066	3.98859	32.4561	11.7105	9.95373	1.63198	15.6419	41.8779	12.7909	2.01391	6.94649	18.9764		Trim30d	-3.69949	-3.4547	-3.3996	-3.2283	-3.43079	-2.84176	-2.005	-2.43387	-2.36056	-2.39107	-2.92273	-2.07654	-2.58708	-2.39817	-2.67805	-10.2345
	Trim47	7436.26	5270.23	6223.74	4887.39	4491.95	11223.9	6410.19	7786.7	8006.74	9214.92	11695.9	5728.11	10389.8	8837.59	12289.7	4299.95	3548.38	3935.39	3335.77	3284.6	8901.82	8193.86	6901.25	8190.92	9001.9	8819.48	9076.89	7167.52	7755.75	9109.77		Trim47	-2.84276	-3.39997	-3.01858	-3.16764	-3.3812	-2.44919	-3.11147	-2.77088	-2.73194	-2.72843	-2.54265	-3.25865	-2.70031	-2.66324	-2.64342	-4.31103
	Tsku	1474.61	1251.53	1371.83	1644.11	1564.63	4775.36	2944.89	4433.64	4694.71	6188.22	5479.68	2844.3	4828.98	4917.85	5847.25	2593.73	3025.45	4069.1	2635.08	1780.9	5708.34	6000.47	6444.49	6267.63	4916.76	6058.34	6991.97	7336.69	5393.95	5299.99		Tsku	-4.46019	-4.83706	-4.53024	-4.2567	-4.43542	-3.30364	-3.88911	-3.33398	-3.2657	-3.12655	-3.30075	-3.95854	-3.4664	-3.24929	-3.38613	-4.81639
	Tslp	150.259	114.208	119.501	134.778	60.5851	616.247	1023.28	537.303	607.099	835.548	925.463	1392.02	869.907	725.429	1785.75	90.7565	109.915	98.258	167.697	84.7575	334.396	678.039	642.569	699.305	196.392	248.476	538.38	624.313	721.566	199.81		Tslp	-6.73802	-7.22324	-6.96321	-6.75123	-7.67105	-5.34981	-4.94553	-5.44276	-5.30977	-5.12783	-5.07836	-4.67274	-5.17946	-5.16198	-4.57187	-8.15848
	Tyk	216.58	51.1557	219.57	261.91	229.839	180.015	13.4234	118.47	226.174	139.577	204.659	24.6987	150.735	206.029	188.17	2700.72	2546.93	2304.51	2798.5	2996.43	2986.94	2848	2597.92	3210.11	3492.48	3218.08	3112.84	2707.71	2849.8	3497.23		Tyk	-6.37445	-8.01575	-6.35865	-6.09045	-6.34975	-6.5765	-9.20842	-6.94812	-6.29439	-6.91136	-6.58351	-8.66553	-6.92686	-6.41726	-6.81738	-4.77598
	Uba7	596.89	1112.34	1019.16	911.905	1114.57	2171.22	5509.79	3059.87	2895.39	4067.8	2080.32	5226.24	3090.08	2993.47	3008.86	770.953	786.062	340.358	820.325	1273.36	1539.21	1876.03	1150.21	1442.67	1956.97	1501.09	1638.4	622.299	1250.37	1659.87		Uba7	-5.36361	-4.95487	-4.82715	-4.84563	-4.77435	-4.09157	-3.26281	-3.70473	-3.74888	-3.54601	-4.26897	-3.35033	-3.91272	-3.74559	-4.05038	-6.0287
	Ubd	0	2.37934	0	0	0	657.109	237.491	521.746	961.469	1841.26	826.507	293.42	624.735	1185.1	2847.7	0	4.44103	4.05188	0	7.97718	13.7692	3.51316	3.31791	9.7919	33.8907	22.3349	5.81404	10.0696	6.94649	54.6966		Ubd	-11.757	-10.7523	-11.7549	-11.6623	-11.7915	-5.28571	-6.40294	-5.47208	-4.8506	-4.33837	-5.19132	-6.22696	-5.51007	-4.67169	-4.10541	-12.6776
	Usp18	107.772	160.605	77.7239	111.837	161.56	1336.31	7034.9	2266.48	1573.15	2833.6	1362.89	6113.41	2524.36	1476.83	2272.95	458.559	389.7	106.362	361.028	444.728	1281.52	2123.12	2040.51	922.07	1100.15	1175.37	1373.28	358.477	1038.5	915.331		Usp18	-7.06776	-6.88483	-7.38892	-6.93631	-6.70042	-4.57667	-3.01849	-4.00475	-4.35864	-3.90746	-4.69163	-3.19356	-4.11485	-4.45179	-4.33075	-6.54735
	Vcam1	6636.26	3532.12	4738.25	10467.8	20124.8	83053	32757.2	79141.5	113690	253632	81902.9	35119.5	70982.7	109960	196355	15679.9	19135.3	11956.1	15351.2	16517.7	46203.7	69103.8	62195.3	53325.9	46293.9	42956.5	61503.3	53729.2	51885.1	41893.1		Vcam1	-2.95656	-3.80005	-3.29123	-2.4061	-1.88171	-0.447831	-1.48037	-0.452176	-0.0788615	0.586526	-0.596431	-1.44542	-0.778788	-0.142241	0.127656	-3.01743
	Vegfa	3744.04	5062.04	3501.46	3266.23	3584.14	3825.59	3462.21	2767.89	3251.6	3486.55	3791.81	3658.37	3153.64	3328.49	3607.84	3127.76	4032.45	4946.33	3530.17	2010.25	6857.08	8082.61	8335.7	8300.26	5705.81	7250.46	8030.36	9581.19	8312.34	6635.03		Vegfa	-3.52883	-3.44026	-3.59364	-3.57056	-3.60692	-3.52535	-3.72733	-3.80498	-3.6329	-3.70016	-3.66887	-3.70692	-3.89236	-3.63954	-3.86889	-4.62923
	Vegfc	2024.87	2410.27	1666.21	3315.93	702.98	5225.95	3909.31	3654.62	5973.92	3273.36	5766.43	3931.04	4781.76	6269.16	4464.85	581.797	1090.27	913.699	585.336	630.197	1245.13	2221.49	1990.75	964.502	1213.98	1006	1832.59	1672.55	934.303	1082.77		Vegfc	-4.14326	-4.18208	-4.33596	-3.55546	-5.23472	-3.2135	-3.6059	-3.52716	-3.02478	-3.76324	-3.24975	-3.63505	-3.47622	-3.00656	-3.65581	-6.30978
	Vim	511641	441489	478457	490934	456489	591513	524727	515788	520570	565235	640693	507980	648276	545675	737461	382381	302909	331033	336349	501231	263268	203760	230020	210052	251562	260727	213677	233199	209784	241885		Vim	1.38836	1.02793	1.32346	1.44181	1.23985	1.51536	1.29336	1.42227	1.44258	1.38788	1.46058	1.22624	1.43308	1.45966	1.45094	0.176554
	Wnt16	1.03627	0	0	0	1.92334	1.10438	1.03257	0	0	0	0	0.987946	0	0	0	2682.57	1888.55	1428.29	3450.06	6797.55	603.88	277.539	228.936	541.002	1313.92	503.465	340.703	210.454	463.678	1148.63		Wnt16	-11.0459	-11.97	-11.7549	-11.6623	-10.7187	-11.0311	-11.168	-11.7312	-11.7201	-11.8571	-11.9097	-11.2249	-11.949	-11.7501	-12.06	-4.78272
	Wwp2	3948.18	3809.32	6372.39	5809.81	11847.8	3478.81	3385.8	4918.29	4767.97	8153.76	3195.83	3352.1	4532.05	4656.42	6826.29	13558.1	12195.1	9951.41	12684.1	22405.9	7787.49	6149.2	6270.85	7381.46	7993	7674.82	6426.84	6595.57	6940.41	7685.43		Wwp2	-3.47575	-3.72452	-2.99498	-2.99478	-2.41149	-3.62034	-3.74964	-3.23026	-3.25022	-2.85076	-3.83982	-3.79432	-3.52984	-3.3039	-3.23134	-3.16281
	Xaf1	609.326	723.318	380.847	830.656	494.298	2181.16	3753.39	2246.14	2722.33	2511.42	1880.16	3565.5	1645.38	2778.79	970.66	1072.84	709.454	392.019	964.523	1301.28	3026.28	3077.53	2310.37	2053.03	2583.52	2510.81	1965.15	1060.33	1842.56	2273.81		Xaf1	-5.34303	-5.38475	-5.80984	-4.93884	-5.58631	-4.08701	-3.64659	-4.01377	-3.81049	-4.02811	-4.37009	-3.73262	-4.54266	-3.81999	-5.18102	-5.69863
	Zc3h12a	512.953	669.783	485.775	607.937	462.563	13392.9	12872	13037.7	14733.4	20818.9	16014	14125.7	14741.2	16129.1	21051.8	1446.37	1800.84	1500.21	1436.64	1537.6	11786.5	16158.2	15837.5	17046.1	15070.9	12974.7	17215.4	18600.5	17173.5	18115.7		Zc3h12a	-5.51489	-5.46154	-5.56706	-5.25054	-5.65253	-2.27253	-2.41439	-2.25551	-2.12217	-1.91345	-2.22845	-2.35615	-2.35052	-2.06168	-2.10524	-5.40012
	Zfp36	2567.87	2842.12	2106.32	2308.44	2044.51	3296.59	4195.33	2927.04	3991.47	3935.87	3932.37	4767.83	4081.66	4861.58	5503.51	2256.49	1808.61	1739.27	2086.06	2522.78	1505.77	1138.26	1083.85	1472.05	1426.02	1616.49	1407	1416.79	1454.42	1377.46		Zfp36	-3.9058	-4.01733	-4.10169	-3.9175	-4.16807	-3.67413	-3.53531	-3.74909	-3.42794	-3.57898	-3.63248	-3.44211	-3.63449	-3.26079	-3.4467	-4.95561
	Zhx2	2318.13	2060.5	1692.44	1649.84	2658.05	5912.88	7671.99	4955.39	5127.83	7528.53	5448.2	7739.57	3631.27	4973.25	3905.93	1430.13	1475.53	2148.51	1480.43	1166.66	2312.25	2508.39	3626.48	2701.75	2413.19	2210.22	2474.46	3541.47	2217.67	2108.61		Zhx2	-4.00807	-4.33879	-4.32035	-4.25322	-3.90574	-3.09002	-2.93181	-3.22275	-3.17747	-2.93053	-3.30651	-2.95773	-3.75138	-3.23809	-3.78952	-5.4114
[truncated: 20 more columns]
