# Supplementary material for: Dermal fibroblast cultures recapitulate differences between deermice and mice in their responses to a Toll-like receptor agonist
Source: Front Immunol. 2025 Nov 4;16:1666789. doi: 10.3389/fimmu.2025.1666789 (PMC12623179; doi:10.3389/fimmu.2025.1666789)
Supplement: Supplementary file 12 [file Table3.xlsx]

## Sheet: Table S3
Table S3. Product names of DEGs of CDS among DEGs
Peromyscus CDS	Product
Abcg2	ATP binding cassette subfamily G member 2
Actb	actin, beta
Adamts5	ADAM metallopeptidase with thrombospondin type 1 motif 5
Adamts9	ADAM metallopeptidase with thrombospondin type 1 motif 9
Adamtsl2	ADAMTS-like 2
Ago1	argonaute RISC catalytic subunit 1
Aqp5	Aquaporin 5
Arg1	Arginase 1
Arg2	Arginase 2
Ass1	Argininosuccinate synthetase 1
Batf2	Basic leucine zipper transcription factor, ATF-like 2
Bcl3	B cell leukemia/lymphoma 3
Bdkrb1	Bradykinin receptor, beta 1
Brca1	breast cancer 1, early onset
Bst2	bone marrow stromal antigen 2
C1r	complement component 1, r subcomponent A
C4b	complement C4B
Ca3	carbonic anhydrase 3
Calhm5	Calcium homeostasis modulator family member 5
Casp1	Caspase 1
Cck	cholecystokinin
Ccl27a	C-C motif chemokine ligand 27A
Ccl7	C-C motif chemokine ligand 7
Cd248	CD248
Cd40	CD40
Cfb	complement factor B
Ch25h	Cholesterol 25-hydroxylase
Chi3l1	Chitinase 3 like 1 (Brp39)
Cmpk2	Cytidine/uridine monophosphate kinase 2
Col11a1	collagen, type XI, alpha 1
Col18a1	collagen, type XVIII, alpha 1
Col3a1	collagen, type III, alpha 1
Col4a5	collagen, type IV, alpha 5
Col5a3	collagen, type V, alpha 3
Col6a1	collagen, type VI, alpha 1
Col6a2	collagen, type VI, alpha 2
Col6a3	collagen, type VI, alpha 3
Col8a1	collagen, type VIII, alpha 1
Csf3	colony stimulating factor 3 (granulocyte)
Ctsk	cathepsin K
Cxcl1	C-X-C motif chemokine ligand 1
Cxcl10	C-X-C motif chemokine ligand 10
Cxcl11	C-X-C motif chemokine ligand 11
Cxcl12	C-X-C motif chemokine ligand 12
Cxcl14	C-X-C motif chemokine ligand 14
Cxcl3	C-X-C motif chemokine ligand 3
Cxcl5	C-X-C motif chemokine ligand 5
Dcn	decorin
Ddx60	DExD/H box helicase 60
Dennd3	DENN domain containing 3
Deptor	DEP domain containing MTOR-interacting protein
Dkk2	dickkopf WNT signaling pathway inhibitor 2
Dpt	dermatopontin
Dpy19l2	Dpy-19 like 2
Dtx3l	Deltex 3-like, E3 ubiquitin ligase
Ednrb	endothelin receptor type B
Efemp1	EGF-containing fibulin-like extracellular matrix protein 1
Egln3	Egl-9 family hypoxia-inducible factor 3
Eng	endoglin (CD105)
Ereg	Epiregulin
Fscn1	fascin
Fth1	Ferritin heavy polypeptide 1
Gbp2b	guanylate binding protein 2b (Gbp1)
Gzma	granzyme A
H-2_DDa	MHC class I-like protein (XP_028718389.1)
H-2_DDa1	MHC class I-like protein (XP_037055648.1)
H-2_LDa-3	MHC class I-like protein (XP_028718386.2)
H-2_Q10a-1	MHC class I-like protein (XP_037055648.1)
H19	H19, imprinted maternally expressed transcript
Hpx	Hemopexin
Icam1	intercellular adhesion molecule 1
Icam4	Intercellular adhesion molecule 4
Ifi203	interferon activated gene 203
Ifi205	Interferon activated gene 205
Ifih1	interferon induced with helicase C domain 1 (MDA5)
Ifngr1	interferon gamma receptor 1
Igf1	insulin-like growth factor 1
Ikbke	inhibitor of kappaB kinase epsilon
Il11	Interleukin 11
Il15	Interleukin 15
Il1r2	interleukin 1 receptor, type II
Il1rn	interleukin-1 receptor antagonist
Il36a	Interleukin 36a
Il4r	Interleukin 4 receptor
Il6	Interleukin 6
Il6r	interleukin-6 receptor
Insig1	insulin induced gene 1
Irf7	Interferon regulatory factor 7
Irf9	interferon regulatory factor 9
Irgm1	immunity-related GTPase family M member 1
Irgm2	Immunity-related GTPase family M member 2
Ism1	Isthmin 1, angiogenesis inhibitor
Kctd12	Potassium channel tetramerisation domain containing 12
Kpna7	karyopherin subunit alpha 7
Krt14	keratin 14
Lbp	lipopolysaccharide binding protein
Lcn2	Lipocalin 2
Ldoc1	regulator of NFKB signaling
Lpl	lipoprotein lipase
Lrig1	Leucine-rich repeats and immunoglobulin-like domains 1
Lrrc17	Leucine rich repeat containing 17
Lum	lumican
Ly6e	lymphocyte antigen 6E
Mmp12	Matrix metallopeptidase 12
Mmp2	matrix metallopeptidase 2
Mmp3	Matrix metallopeptidase 3
Mmp9	matrix metallopeptidase 9
Mt1	Metallothionein 1
Mt2	Metallothionein 2
Mx2	MX dynamin-like GTPase 2
Myc	myelocytomatosis oncogene
Ndn	necdin, MAGE family member
Neurl3	Neuralized E3 ubiquitin protein ligase 3
Nfkb1	nuclear factor of kappa light polypeptide gene enhancer in B cells 1, p105
Nfkbiz	nuclear factor of kappa light polypeptide gene enhancer in B cells inhibitor, zeta
Nod1	nucleotide-binding oligomerization domain containing 1
Nos2	Nitric oxide synthase 2
Oas1	2'-5' oligoadenylate synthetase 1
Pglyrp3	Peptidoglycan recognition protein 3
Pla2g2a	Phospholipase A2, group IIA
Pla2g5	Phospholipase A2, group V
Plek	pleckstrin
Prrx2	paired related homeobox 2
Rcan1	Regulator of calcineurin 1
Rgs16	Regulator of G-protein signaling 16
Rgs5	Regulator of G-protein signaling 5
Rigi	RNA sensor RIG-I (Ddx58)
Rnf122	Ring finger protein 122
Rsad2	Radical S-adenosyl methionine domain containing 2 (Viperin)
Rspo3	R-spondin-3
Rtp4	receptor transporter protein 4
S100a8	S100 calcium binding protein A8 (calgranulin A)
S100b	S100 protein, beta polypeptide, neural
Saa1	Serum amyloid A 1
Saa3	Serum amyloid A 3
Samd11	Sterile alpha motif domain containing 11
Sdc4	syndecan 4
Selp	Selectin, platelet
Sema3d	Sema domain, immunoglobulin domain (Ig), short basic domain, secreted, 3D
Sema7a	Sema domain, immunoglobulin domain (Ig), and GPI membrane anchor, (semaphorin) 7A
Serpina3f	Serine (or cysteine) peptidase inhibitor, clade A, member 3f
Serpina3g	Serine (or cysteine) peptidase inhibitor, clade A, member 3g
Serpina3i	Serine (or cysteine) peptidase inhibitor, clade A, member 3I
Serpina3n	Serine (or cysteine) peptidase inhibitor, clade A, member 3N
Slc2a6	Solute carrier family 2 (facilitated glucose transporter), member 6 (GLUT6)
Slc7a2	Solute carrier family 7 (cationic amino acid transporter, y+ system), member 2 (CAT2)
Slco2a1	Solute carrier organic anion transporter family, member 2a1 (PGT)
Slfn2	Schlafen 2
Slpi	secretory leukocyte peptidase inhibitor
Sod2	superoxide dismutase 2
Sp110	Sp110 nuclear body protein (Ipr1)
Srgn	Serglycin (Prg)
Stat2	signal transducer and activator of transcription 2
Stat4	Signal transducer and activator of transcription 4
Sting1	stimulator of interferon response cGAMP interactor 1
Tagln	transgelin
Tfpi2	tissue factor pathway inhibitor 2
Tgfb1	transforming growth factor, beta 1
Timeless	timeless circadian clock 1
Tlr2	toll-like receptor 2
Tm4sf19	Transmembrane 4 L six family member 19
Tnf	Tumor necrosis factor
Tnfaip6	Tumor necrosis factor alpha induced protein 6 (TSG-6)
Tnfsf11	Tumor necrosis factor (ligand) superfamily, member 11 (RANKL)
Tnfsf18	Tumor necrosis factor (ligand) superfamily, member 18
Tnfsf4	Tumor necrosis factor (ligand) superfamily, member 4
Traf1	TNF receptor-associated factor 1
Trim30d	Tripartite motif-containing 30D
Tyk	Tyrosine kinase 2
Ubd	Ubiquitin D (FAT10)
Ung	uracil DNA glycosylase
Vcam1	vascular cell adhesion molecule 1
Wnt16	Wingless-type MMTV integration site family, member 16
