# Supplementary material for: Dermal fibroblast cultures recapitulate differences between deermice and mice in their responses to a Toll-like receptor agonist
Source: Front Immunol. 2025 Nov 4;16:1666789. doi: 10.3389/fimmu.2025.1666789 (PMC12623179; doi:10.3389/fimmu.2025.1666789)
Supplement: Supplementary file 16 [file Table7.xlsx]

## Sheet: Table S6
Table S7. Differentially transcribed CDSs of low (P4) and high (P47) passage P. leucopus dermal fibroblasts with fold-changes of P4 over P47 transcription with associated false discovery rate (FDR) p values provided. The listed CDS had a mean TPM value across samples ≥10.
CDS	length (bp)	max group mean	log2 fold change	FDR p value
Rspo3	825	10.48	13.2621	2.23e-08
Ly6e	411	104.14	11.2131	9.66e-84
Vcam1	2208	696.43	11.0393	6.13e-48
Icam1	1485	273.23	10.9792	1.97e-32
Tfpi2	705	80.23	10.7281	2.58e-99
Cfb	2301	376.27	10.6944	6.46e-35
Ldoc1	423	242.75	10.6194	3.02e-178
Klhl29	2628	11.72	10.604	1.42e-87
Saa3-1	369	74.71	10.5977	2.23e-17
Plscr4	981	32.83	10.4566	1.9e-101
Tmem47	546	22.34	10.3546	1.74e-43
Plcl1	3294	11.16	10.296	1.66e-103
Pla2g2a	441	85.51	10.2754	3.4e-19
Htr1b	1161	20.98	10.2164	2.51e-88
Cxcl5	498	102.42	10.2111	5.97e-48
Csf3	627	110.31	10.1932	6.67e-17
Larp6	1476	24.83	10.0873	1.5e-108
Saa3-like	267	11.9	10.0862	4.27e-10
Ifi203	2709	38.07	10.0569	1.39e-76
Adamts5	2799	42.36	10.0452	9.79e-90
Ndn	978	62.15	10.0198	2.06e-143
Hpgd	801	12.58	10.0082	1.47e-34
Cxcl3	309	70.95	10.0067	9.56e-21
Plod2	2277	393.98	9.97945	3.22e-20
Atp8b1	3753	19.5	9.96649	3.7e-134
Npdc1	999	30.41	9.90372	5.52e-108
Rsad2	1083	22.92	9.86231	1.58e-23
Gask1b	1557	14.69	9.78352	7.5e-93
Cyba	579	95.4	9.74791	1.32e-148
Creg1	663	38.11	9.74396	6.01e-104
Stmn2	540	171.89	9.63481	1.45e-52
Hps1	2136	18.43	9.59965	6.49e-124
Prrx2	747	120.93	9.57134	4.31e-64
Pirb-like-7	3846	19.19	9.561	1.06e-58
Commd7	603	116.89	9.55129	1.53e-69
Ccn3	1074	91.97	9.54853	1.32e-93
Pon2	1065	64.37	9.54452	1.82e-52
Stxbp6	633	20.51	9.50617	8.41e-65
6330403K07Rik-like	366	133.93	9.46577	5.11e-151
Enpp1	2721	65.45	9.45953	3.28e-40
Svep1	10698	92.42	9.44456	1.67e-38
Sema3d	2346	76.48	9.42673	4.38e-27
Rftn1	1665	83.49	9.41926	4.11e-94
Cxcl12	282	22.13	9.39137	9.09e-34
Fbxl7	1476	10.47	9.38696	3.19e-71
Itga8	3186	13.6	9.37953	1.09e-156
Pdzrn3	3192	24.46	9.3067	3.91e-38
Enpp4	1359	10.45	9.30663	2.58e-59
Plac9	321	117.8	9.28707	8.64e-113
Thbd	1737	21.46	9.27121	8.52e-118
Aifm2	1125	42.23	9.26137	2.35e-127
Dpt	606	785.33	9.25153	2.52e-63
Kctd12	984	79.65	9.24624	7.67e-36
Col3a1	4398	723.04	9.23369	3.3e-67
Lgals3	771	1269.48	9.22745	2.4e-64
Emilin2	3267	52.45	9.2166	4.02e-79
Pwwp3b	2049	11.85	9.18839	7.06e-72
Smim20	210	63.36	9.18753	1.15e-70
Plxdc2	1593	52.98	9.17263	1.52e-33
Ago1	2565	16.68	9.15424	3.27e-150
Cacna2d1	3333	28.06	9.13224	7.84e-65
Col11a1	5568	15.85	9.13049	1.03e-79
Cd248	2292	27.42	9.12479	2.58e-226
Slc10a6	900	21.33	9.10792	9.47e-98
Ptprk	4317	12.8	9.08858	9.02e-84
Dcn	1092	688.3	9.081	6.56e-45
Nid1	3717	43.32	9.06067	6.09e-71
Pcdh18	3405	10.95	9.05384	1.8e-67
Ednrb	1329	13.99	9.00371	2.11e-86
Slpi	396	328.85	8.96469	2.14e-74
Hp	1044	28.86	8.91232	1.01e-73
LOC114701439	1176	34.89	8.90836	2.98e-73
Lbp	1446	89.44	8.90707	3.15e-96
Znf521	3273	14.28	8.8892	1.42e-126
S100a16	324	323.71	8.88463	7.68e-264
Mgat5	2223	11.42	8.86929	1.41e-89
Fblim1	1128	13.11	8.86124	1.82e-78
Trabd2b	1551	13.45	8.84351	2.17e-86
Icoslg	990	23.72	8.8226	8.57e-92
Tbc1d9	3795	24.83	8.8133	6.7e-55
Pcdh7	3768	21.16	8.79133	6.87e-57
Lum	1017	50.08	8.77992	1.69e-89
Bmp4	1230	10.65	8.76245	4.21e-78
Celf2	1644	27.58	8.73132	3.01e-171
Tpm2	855	118.67	8.70643	2.3e-46
Itgbl1	1485	16.5	8.69017	2.78e-140
Gng11	222	25.03	8.67793	3.76e-39
Ccl27	474	14.99	8.6371	1.29e-46
Gstm5	678	124.59	8.62421	3.67e-94
Lrch2	2268	11.62	8.62234	1.57e-106
Cnrip1	495	12.41	8.60548	9.85e-42
Ebpl	621	29.36	8.58399	1.11e-103
Ogn	894	166.64	8.56902	1.01e-126
Ntpcr	573	15.08	8.56362	4.27e-51
Podn	1845	13.63	8.55447	3.26e-118
Angptl4	1236	60.41	8.51254	3.34e-84
Gfpt2	2049	70.72	8.51144	0
Cpne8	1695	16.76	8.44187	1.98e-154
Fbn2	8721	18.75	8.40442	3.54e-218
Atp9a	3090	33.33	8.39703	5.81e-111
Ppp1r3c	954	14.22	8.3831	3.34e-71
Icam4	930	10.88	8.30879	2.16e-16
Phf11	801	74.28	8.27775	5.75e-233
LOC114691934	822	11.32	8.23549	6.79e-58
Pgm5	1704	95.57	8.23544	1.71e-164
Fhl1	891	217.26	8.22328	1.54e-157
Rora	1380	10.26	8.22048	1.13e-95
Satb1	2382	17.63	8.19854	5.97e-38
Actg2	1131	141.58	8.03023	1.35e-236
Omd	1284	37.92	8.00276	6.46e-209
Pkhd1l1	12750	12.65	8.00158	6.49e-155
Jazf1	732	14.19	7.97378	8.69e-70
Adamts1	2901	16.42	7.90743	5.58e-153
Mageb16	1209	37.61	7.89203	8.1e-206
Abca1	5682	27.62	7.85879	3.66e-217
C1H19orf33	306	81.94	7.85219	1.12e-143
Fxyd6	282	239.93	7.83042	1.76e-207
Tnxb	11979	38.89	7.81025	1.67e-211
Plek	1053	24.13	7.80761	4.91e-93
Bmp6	1524	13.47	7.80316	3.19e-126
Flrt2	1983	28.29	7.80297	3.31e-174
Col8a1	2238	48.24	7.79188	0
Tgtp2	1245	11.67	7.69286	7.23e-27
Mmp11	1482	12.79	7.66085	1.96e-108
Clec3b	609	98.93	7.6512	8.97e-249
Gas7	1431	13.48	7.58323	6.46e-127
Lims2	1026	29.65	7.57069	2.05e-141
Abca1	825	37.69	7.53029	1.49e-113
Ecm2	1974	35.57	7.50756	2.25e-193
Jam3	933	10.28	7.47921	2.03e-67
Selp	2301	13.32	7.34047	2.84e-15
Arrdc4	1251	12.96	7.33494	1.3e-120
Pxdn	4356	191.91	7.26622	2e-183
Hacd4	717	11.79	7.23668	1.03e-66
Aspn	1116	56.15	7.20848	8.03e-270
Prelp	1137	67.33	7.20838	9.39e-208
Srgn	621	16.06	7.20398	6.19e-17
Pcdh19	2907	16.35	7.17103	7.66e-241
C7H11orf52	441	13.18	7.13114	2.78e-49
Nxpe1	1710	34.73	7.12329	1.26e-237
Ebi3	681	10.65	7.11124	9.4e-13
Tnfsf18	522	230.37	7.1015	1.12e-29
Gpr176	1692	18.15	7.07232	7.34e-100
Peg10	2502	75.65	7.05864	1.33e-180
S100b	279	13.4	6.97705	1.51e-28
Heph	3477	21.17	6.96625	6.95e-174
Pde8a	2466	39.05	6.94357	6.85e-271
Ctsk	990	173.94	6.76009	0
Vegfb	564	22.02	6.72192	7.53e-91
Nhsl1	5064	22.51	6.70252	0
Ptprj	3861	21.03	6.69307	1.52e-131
Ercc6l2	4500	10.48	6.68692	1.71e-126
Gng2	216	262.89	6.65978	6.68e-196
Acta1	1134	114.98	6.64184	9.87e-218
Ptgfr	1098	12.76	6.62775	3.69e-83
Hspb2	549	12.99	6.60585	5.16e-60
Cndp1	1512	34.6	6.58961	7.92e-127
Lamb1	5361	232.07	6.58886	1.21e-205
Cpz	1917	21.81	6.56484	2.14e-205
Nexn	1785	11.47	6.54659	3.89e-70
Rftn2	1506	29.55	6.52763	9.38e-149
Smarca1	3177	29.99	6.51396	3.72e-201
Il1r2	1308	10.67	6.50032	2.26e-95
LOC114690398	750	18.16	6.48623	3e-103
Adgrd1	2832	84.55	6.46565	0
Loxl2	2331	24.21	6.30268	6e-134
Bdkrb1	996	93.1	6.25984	9.87e-76
Sgcd	870	10.03	6.24165	1.05e-66
Slc7a8	1614	92.35	6.13771	0
Iqsec2	4560	10.15	6.09951	1.38e-150
Itga1	3540	40.95	6.08831	4.24e-275
Ltc4s	453	12.47	5.98185	2.78e-46
Col5a3	5223	36.69	5.94486	1.29e-58
Irgm1	1239	37.57	5.9364	8.41e-17
Tnfrsf14	888	16.69	5.93381	1.35e-46
Cryab	528	1395.29	5.90593	1.7e-153
Stat4	2244	42.67	5.89433	2.36e-188
Efna5	606	42.15	5.89336	1.55e-144
Dram1	717	65.72	5.84674	4.22e-38
Cx3cl1	1179	30.54	5.74631	6.52e-14
Ifi27-1	525	180.27	5.74578	8.09e-156
Sqor	1353	32.76	5.74228	1.38e-99
Cpq	1446	18.13	5.70266	2.19e-162
Ctss	1026	19.57	5.6985	2.24e-109
Lhfpl6	603	134.46	5.67751	8.78e-228
Avpr1a	1275	36.14	5.62322	1.19e-54
Isg15	522	100.92	5.61971	4.05e-21
LOC119088251	627	42.44	5.57622	1.54e-134
Igf1	462	105.26	5.55919	5.35e-145
Gulp1	915	38.57	5.51979	5.3e-125
Ecm1	1668	186.39	5.51001	0
Inka2	900	14.35	5.45648	1.97e-79
Il6	639	89.68	5.42761	1.27e-14
Pam	2931	103.29	5.4219	2.32E-318
Postn	2511	1163.31	5.40259	2.63e-191
Slc7a2	1971	86.23	5.36982	4.03e-80
Rnd1	699	64.49	5.36282	1.94e-20
Ablim1	2196	93.67	5.36177	2.38e-180
Plpp3	939	36.23	5.32625	3.05e-54
Calhm5	930	43.96	5.31252	3.57e-114
Mmp19	1581	20.21	5.29939	2.94e-121
Cgnl1	3897	27.78	5.29094	0
Igfbp6	711	45.92	5.28244	2.65e-132
Actc1	1134	125.92	5.28207	9.98e-18
Sdc4	591	1302.91	5.19967	1.68e-24
Cxcl2	306	11.98	5.19338	2.05e-05
Nppb	366	105.04	5.17193	1.2e-93
Cmpk2	1344	14.4	5.15015	7.1e-14
Ifi27l2a-like	285	45.93	5.12805	3.5e-32
Dnm3	2586	14.78	5.08534	2.13e-98
Fscn1	1482	185.4	5.07082	1.74e-274
P3h2	2100	45.01	5.03826	5.66e-216
Il15	429	11.38	5.02857	7.59e-22
Prr32	852	35.87	4.9991	3.54e-78
Tgm2	1980	44.34	4.95327	6.08e-196
Hebp1	687	10.01	4.94111	6.26e-44
Ptger4	1467	21.67	4.90929	1.29e-109
Tgfbi	2052	165.5	4.90881	2.81e-271
Stard13	2988	29.97	4.86096	9.34e-176
Lrrc32	2073	26.17	4.854	7.31e-99
Id3	360	512.21	4.80684	4.62e-164
Cxcl11	306	133.15	4.75435	0.000158
LOC114708633	417	20.41	4.74255	4.74e-39
Vdr	1362	30.02	4.73823	5.21e-149
Bdh1	1035	16.6	4.73769	2.5e-73
C4b	5226	22	4.72356	3.59e-213
Smim1	237	35.31	4.66903	8.92e-48
LOC119088961	675	11.24	4.6427	2.31e-42
Il19	534	13.28	4.62936	7.98e-09
Il1rl1	1686	24.13	4.62176	8.04e-93
Rtp4	1224	24.06	4.60288	6.93e-17
Mx2-like-1	1713	17.47	4.52607	3.34e-15
C1s	2088	506.03	4.46205	1.62e-43
Tgfbr1-like-2	624	13.57	4.41549	9.57e-09
Ccn5	759	248.6	4.3978	1.94e-115
Afap1l2	2559	23.47	4.39369	6.42e-185
LOC114686406	1368	75.55	4.34696	1.61e-233
Upk3b	828	63.03	4.32121	1.76e-109
Cdc42ep2	645	84.26	4.3147	7.7e-79
Bdnf	981	51.65	4.27873	5.96e-109
Jag1	3657	51.05	4.26529	4.67e-158
H-2_DDa1	738	70.92	4.21645	4e-08
Plekha7	3882	17.07	4.21568	1.25e-109
Cmbl	741	48.77	4.2149	4.35e-81
Pde4b	1980	38.82	4.21412	7.56e-136
H1-2	639	91.51	4.20945	2.38e-96
Slc18a1	1566	11.58	4.20242	1.13e-72
Gab2	2001	15.04	4.19771	3.23e-102
Itga2	3534	14.54	4.18903	5e-102
Btg2	477	77.87	4.12102	1.21e-27
Wnt4	1056	71.02	4.10434	5.3e-105
Grk5	1677	87.34	4.09761	3.57e-215
Tmem204	681	25.05	4.08321	2.97e-53
Mx2	1986	148.89	4.06781	6.81e-16
Rai2	1590	19.06	4.03826	6.68e-95
LOC119086583	414	40	4.0365	1.3e-67
Alpk1	3732	20.84	4.0321	2.36e-46
C1r	2118	777.93	3.9607	3.47e-58
Col6a1	3108	90.66	3.93546	4.84e-182
Bcl3	1344	40.72	3.88655	6.46e-19
Bhlhe41	1224	12.35	3.84298	9.78e-55
Mt1-like	186	287.54	3.83086	8.82e-25
Sema3f	2355	26.08	3.82883	4.24e-93
Mill2-like-1	1011	12	3.80941	1.18e-09
Igfbp7	843	802.14	3.80426	1.42e-63
Tgfbr3	2544	33.17	3.80219	3.54e-89
Pitpnc1	999	25.66	3.79909	6.39e-83
Asap3	2715	13.3	3.79909	1.56e-44
Palm2akap2	3204	163.02	3.78869	2.98e-47
Znf185	1851	16.48	3.7845	1.11e-69
Pdpn	519	596.28	3.77083	5.28e-138
Rerg	600	50.67	3.76977	3.89e-41
Cds1	1383	10.64	3.76977	3.98e-56
Ccl2	432	3318.19	3.74093	9.24e-05
Wnt5a	1143	55.71	3.73118	1.47e-85
Sync	1425	26.84	3.7301	1.84e-71
Tagln	606	195.3	3.71039	1.85e-123
Dlk2	1146	10.39	3.71039	7.34e-40
Phyhd1	825	33.32	3.69599	3.35e-65
Kif13b	5484	16.59	3.69042	2.55e-121
Dgat2	1167	24.31	3.68032	2.54e-18
Rnf144b	903	10.17	3.66334	1.56e-27
Arhgap29	3624	45.38	3.65191	1.8e-154
Rcan2	732	33.92	3.64501	4.01e-72
Il6r	1377	51.36	3.64039	1.87e-75
Rbms2	1218	56.19	3.62293	1.6e-84
C4H11orf96	729	18.49	3.60881	1.53e-33
Gch1	747	44	3.59455	1.95e-08
Sh2d4a	1269	25.45	3.58256	6.82e-72
Angpt1	1494	13.41	3.56682	2.98e-37
Mtus1	3600	26.46	3.55704	6.49e-124
Adam33	2370	81.72	3.5509	7.65e-82
Irf9	1278	38.29	3.5509	2.88e-23
Slc24a3	1941	26.69	3.52732	1.28e-70
Saa1	369	12.78	3.52732	1.27e-05
Renbp	1035	15.8	3.51979	1.01e-46
Heg1	3939	132.58	3.48414	1.17e-52
Akap12	5214	132.56	3.48285	7.11e-63
Galnt12	1752	30.03	3.47897	6.13e-47
Emx2	762	22.13	3.47897	4.76e-44
Ugt1a9	1593	26.66	3.47119	2.99e-46
Nfkbiz	2205	34.43	3.46074	5.84e-06
Nacc2	1761	19.04	3.4489	6.8e-67
Aif1l	453	91.85	3.43029	5.51e-65
Ttc9	666	22.46	3.42089	1.02e-33
Fah	1260	14.27	3.41819	1.94e-46
Rasl11b	744	24.22	3.39643	2.73e-45
Mest	1008	366.25	3.38128	3.65e-78
LOC114692629	1482	488.53	3.33056	3.33e-48
Mfsd13a	1554	51.48	3.31904	1.37e-29
Iigp1b-1	1257	13.79	3.31904	6.73e-09
Irak3	1830	27.83	3.3147	1.57e-14
Slc39a8	1389	205.31	3.29572	4.65e-102
Cercam	1659	58.61	3.28836	1.46e-137
Ackr4	1053	14.05	3.27352	6.14e-17
Cltb	690	155.06	3.26604	1.04e-95
Adgre5	2232	28.68	3.26604	7.65e-33
Irx2	1425	43.37	3.26153	1.56e-73
Sp100-like	435	131.06	3.24184	4.95e-42
Sgca	1164	24.85	3.23726	1.12e-65
Id2	405	155.04	3.22651	2.27e-26
Ggact	450	23.11	3.21568	2.95e-35
Ifi203-like	2445	20.86	3.21412	1.56e-19
Ly96	480	30.6	3.21257	3.22e-41
Xdh	3996	144.57	3.20945	2.89e-44
Pomgnt2	1743	19.5	3.19377	1.05e-58
Cped1	3021	50.38	3.17951	2.69e-96
Gadd45g	480	151.45	3.17632	6e-74
LOC114692342	717	34.41	3.15381	4.36e-56
Dbndd2	582	64.63	3.14893	3.98e-59
Tpm1	981	744.3	3.12598	5.67e-43
Ebf1	1779	16.95	3.11936	2.23e-41
Trim34b	1461	15.86	3.09592	4.65e-27
Samd9l	4749	17.4	3.06867	4.92e-26
Rarres2	489	26.99	3.04264	2.44e-30
Agpat3	1131	35.88	3.02857	3.1e-56
Sash1	4089	55.88	3.0197	3.53e-54
Slc45a4	2361	15.09	3.01436	9.07e-45
Mgst1	468	480.47	3.01078	3.45e-95
Ctsl	1005	1743.08	3.00899	6.2e-45
Add3	2025	115.07	3.00899	5.92e-120
Ece1	2265	112.05	2.99095	7.26e-60
Pxdc1	696	21.99	2.99095	1.29e-32
Tcn2	1299	195.13	2.98732	2.66e-116
Rab32	675	131.59	2.9855	4.94e-21
Ston1	2190	83.77	2.9855	1.67e-49
LOC114686854	273	100.36	2.96717	3.35e-31
Irf7	1401	76.99	2.96347	2.81e-11
Ankrd44	3246	11.47	2.95791	6.32e-47
Tnnc2	483	11.43	2.9542	4.49e-20
Loxl4	2478	322.73	2.95233	3.59e-31
Npr3	1611	62.66	2.92979	1.47e-69
Eif4e3	819	11.79	2.9222	7.47e-23
Plce1	6849	14.76	2.8953	2.05e-88
Arhgap24	2247	15.38	2.88362	4.22e-30
Dusp1	1104	92.58	2.87578	9.07e-80
Gpd1l	1056	44.98	2.87578	5.64e-42
Man1c1	1896	16.45	2.87184	2.13e-38
Stim1	2079	80.5	2.8339	1.35e-77
Dab2	2232	151.09	2.82985	4.11e-38
Plaat3	489	33.14	2.82782	5.84e-32
Cxcl1	300	1395.92	2.82375	0.00823
Pecam1	2175	10.15	2.81558	2.41e-15
Efs	1704	30.58	2.79701	1.74e-59
LOC114701349	1011	13.48	2.79494	3.43e-31
Eng	1968	49.81	2.78241	1.04e-89
Tnfaip2	2091	252.41	2.76553	0.00145
Col6a2	3081	363.31	2.76129	9.2e-41
Srgap1	3261	10.25	2.76129	9.53e-40
Tinagl1	1398	323.91	2.75916	9.89e-41
Usp18	1110	12.79	2.75916	0.000153
Ddr1	2733	51.95	2.75702	5.67e-108
Fam169b	1371	14.64	2.75275	1.91e-39
Spred3	1233	13.47	2.75275	1.14e-28
Ccl7	462	1599.17	2.75061	0.000477
Aim2-like	573	21.79	2.74846	1.33e-15
Smim3	183	103.09	2.74416	2.92e-23
C1qtnf5	987	267.54	2.73985	3.96e-91
Serpinb1	1140	16.81	2.73552	1.2e-34
Dlx2	993	17.12	2.73335	2.09e-27
Taf4b	2550	28.13	2.72901	7.38e-33
Dgka	2196	44.81	2.72028	5.07e-67
Nod1	2814	76.46	2.71809	4.51e-56
Ifit1-like-2	1284	24.86	2.71809	0.00172
Ifih1	3069	28.27	2.7137	3.11e-15
Prtn3	765	15.82	2.70929	1.81e-24
LOC114704476	849	16.15	2.6893	1.43e-25
Tp53inp1	717	63.49	2.68257	9.92e-33
Gpx1	606	1263.12	2.67807	9.02e-30
Sema5a	3222	24.91	2.67582	9.57e-79
LOC114696498	933	19.96	2.66676	9.12e-30
P4ha3	1629	189.09	2.64386	7.34e-68
Htatip2	828	98.17	2.63691	1.09e-76
LOC114682406	393	14.3	2.62059	7.21e-16
Ssbp4	1107	18.63	2.61117	8.32e-37
Fgfr2	2526	14.41	2.6017	2.38e-18
Pfkfb3	1722	25.55	2.59694	1.23e-26
LOC114701227	1134	83.98	2.59455	7.57e-87
LOC114690094	1473	12.41	2.59216	1.35e-26
Lpar6	1035	10.05	2.58015	2.84e-20
Bace2	1395	132.09	2.57046	1.11e-58
Uaca	4233	67.44	2.55827	4.09e-62
Stat2	2853	37.81	2.55582	4.43e-15
Psen2	1407	37.14	2.55582	5.28e-51
LOC114706630	642	10.94	2.55336	1.01e-11
Nrp1	2772	121.39	2.54844	4.3e-61
Casp1	1209	130.5	2.54597	4.34e-32
Fbn1	8619	528	2.5435	9.82e-52
Meis2	1470	46.54	2.54102	9.59e-37
Olfml2b	2211	32.86	2.54102	3.47e-38
Pls3	1803	338.14	2.53605	3.38e-31
Fbxw5	1713	50.65	2.53605	1.78e-67
C1rl	1431	11.88	2.53605	5.97e-15
Smad9	1293	13.43	2.52857	1.2e-15
Mdfic	744	54.6	2.52356	8.62e-37
Ripk3	1461	22.07	2.52356	1.19e-29
Synj2	4554	22.03	2.51602	8.21e-62
Sat1	516	187.83	2.5008	2.77e-27
Maff	555	21	2.49825	6.9e-10
Lrp5	4356	39.32	2.4957	3.48e-58
Orai2	753	34.95	2.47768	1.54e-22
LOC114688092	4587	11.02	2.47768	3.08e-42
Eda2r	894	35.05	2.47508	3.45e-36
Panx1	1281	17.42	2.47508	1.36e-29
Plxna2	5682	12.37	2.46989	1.05e-50
Tmem140	558	19.39	2.46205	9.3e-23
Deptor	1236	16.53	2.46205	7.43e-13
Echdc2	891	15.29	2.46205	7.83e-27
Man1a1	2241	50.55	2.45418	6.97e-44
LOC114708672	582	49	2.45154	2.32e-31
Zswim6	3624	10.83	2.43296	6.51e-33
Twist1	615	75.95	2.43029	5.5e-32
LOC114700428	1038	20.04	2.42492	3.93e-36
Srpx2	1398	179.87	2.41954	2.82e-75
Fzd1	1926	23.78	2.41954	8.3e-27
LOC114695272	885	159.25	2.41414	4.15e-71
Sting1	1140	103.12	2.41143	5.61e-22
Sod2	690	615.62	2.40871	2.61e-06
Klf4	1563	55.91	2.40871	1.85e-45
Hsd17b11	897	51.88	2.40054	1.53e-31
Smad6	1494	17.88	2.38957	1.6e-33
Cebpd	807	84	2.38128	2.95e-19
Cdkn1a	489	692.75	2.37851	1.22e-26
LOC114693512	588	18.1	2.37573	1.32e-22
LOC114697897	1608	38.01	2.37016	2.81e-36
Irgm2	1236	135.14	2.36737	6.9e-08
Ikbke	2196	97.31	2.36737	1.1e-14
Slc4a3	3708	14.97	2.36737	4.19e-50
Osmr	2925	151.06	2.36457	3.26e-12
Tifa	558	32.93	2.35896	2e-18
Slc31a2	432	28.3	2.35896	5.99e-22
Uggt2	4542	56.55	2.35614	2.6e-76
Slc17a9	1248	24.82	2.35332	3.17e-32
Helz2	8670	34.54	2.3505	3.68e-12
Mgst3	459	921.59	2.34767	9.41e-29
A4galt	1047	85.7	2.34199	1.15e-39
Tm4sf1	609	89.86	2.33914	3.14e-46
LOC114697851	444	92.88	2.33056	2.89e-25
Flnb	7809	147.58	2.32481	5.42e-28
Mill2-like-2	993	16.29	2.32481	2.59e-06
Id1	474	94.44	2.31904	5.7e-26
Ifngr1	1404	163.23	2.31615	1.08e-35
Colec12	2265	366.59	2.30743	7.99e-24
LOC114701274	1146	97.14	2.30451	4.94e-40
Syde1	2208	77.53	2.30159	5.48e-36
C1qtnf1	840	147.36	2.29866	1.27e-51
Msx1	912	18.78	2.29866	7.76e-24
Tns2	4122	63.19	2.29572	3.28e-69
H-2_Q10a-1	1206	126.58	2.28983	2.23e-38
Gkap1	1101	19.41	2.28983	5.18e-31
Rgs7	1359	24.39	2.28688	6.88e-27
Fam102b	1083	63.7	2.28096	1.83e-41
Adam15	2403	63.08	2.27798	3.92e-50
Gls	2052	138.65	2.27501	7.78e-37
Ifi204-like-1	1794	82.89	2.27501	4.39e-14
Bst2	519	61.33	2.27501	1.17e-06
Creld1	1263	52.75	2.27501	5.47e-46
Vldlr	2622	11.64	2.27501	4.7e-25
Mthfr	2049	41.8	2.26903	1.88e-51
Ldlrad1	633	90.86	2.26604	2.71e-37
Il4r	2499	71.76	2.26604	4.1e-38
Mrc2	4446	415.12	2.25701	2.29e-36
Vgll3	819	108.35	2.25399	1.25e-27
Tnfaip8	567	77.43	2.25399	4.04e-32
Ypel3	360	83.06	2.25096	7.33e-29
Lats2	3153	60.19	2.24793	2.11e-58
Pid1	507	29.41	2.24793	4.48e-16
Rigi	2781	34.72	2.24489	1.23e-06
Tm7sf3	1698	61.71	2.24184	2.83e-48
Serpinf1	1254	330.97	2.23879	1.78e-26
Ripk2	1620	73.46	2.23573	9.75e-11
Stk40	1308	60.93	2.23266	2.23e-26
LOC114696273	981	16.71	2.22959	8.43e-14
Myl9	519	397.8	2.22033	1.24e-54
Nr1h3	1335	10.2	2.21723	1.06e-22
Agrn	5766	27.84	2.21412	1.73e-43
Stom	885	80.75	2.21101	2.86e-37
Ghr	1992	17.94	2.20789	4.47e-27
Nectin2	1584	17.27	2.20789	4.58e-21
Map3k20	2403	60.56	2.20477	5.63e-30
Gprc5b	1212	27.65	2.20477	4.59e-27
F11r	900	355.99	2.20163	8.95e-43
Mrgprf	1029	86.32	2.20163	6.07e-58
Npr2	3141	76.4	2.20163	2.38e-62
Oas1-like-1	1068	81.92	2.19535	4.69e-08
Hivep1	8094	23.02	2.18903	7.8e-14
Abcb1	3819	22.58	2.18903	8.27e-32
Slc46a3	1383	11.07	2.18903	2.23e-20
H-2_DDa	1086	105.48	2.18587	3.92e-32
Tecpr1	3504	12.36	2.18269	2.55e-29
Nfkb1	2910	93.32	2.17951	3.97e-10
H-2_LDa-3	1215	215.56	2.17632	4.99e-43
Serpinb9e	1128	80.4	2.17313	1.3e-52
LOC114703125	882	12.88	2.17313	3.83e-19
Vcan	10116	32.32	2.16993	1.39e-31
Rnf122	468	125.46	2.16672	9.37e-10
St3gal1	1023	90.72	2.1635	1.62e-24
Tubb2b-2	1338	286.49	2.16027	2.22e-16
Nfkbie	1089	20.61	2.16027	0.000903
Prickle1	2499	32.08	2.15704	1.38e-50
Crebl2	372	20.55	2.15704	6.15e-13
Prkd1	2733	47.29	2.15381	3.75e-54
Rab30	612	20.47	2.15056	2.79e-17
Col12a1	5871	1053.72	2.14731	2.04e-37
Ppm1h	1542	17.42	2.1375	6.18e-28
Atp10d	4266	84.22	2.13093	4.85e-23
Susd6	912	83.17	2.12433	1.31e-36
Gas6	2025	305.33	2.11437	5.82e-22
Mfge8	1386	1246.82	2.10098	1.22e-30
Cxcl9	378	38.9	2.10098	0.00458
C12H21orf91	873	18.43	2.09761	7.36e-20
Wls	1626	270.05	2.09424	2.02e-25
Ctsb-like	861	432.7	2.09085	1.03e-25
Sptan1	7395	301.47	2.08406	2.02e-28
Tex12	372	12.38	2.08066	2.52e-08
Parp3	1584	359.48	2.07724	8.41e-19
Plcd1	2271	36.42	2.07724	1.06e-53
Tnip1	1863	164.6	2.07382	4.5e-08
Pgghg	2073	16.92	2.07382	2.06e-31
Mettl27	756	16.02	2.07039	2.06e-18
Klf5	1347	14.15	2.07039	1.62e-22
S100a13	297	286.06	2.06695	1.37e-48
Kank1	4086	50.73	2.0635	1.01e-12
Gpr137b	1158	23.84	2.06005	1.4e-23
Il31ra	2166	10.54	2.05658	6.72e-21
Mcub	1011	78.83	2.05311	5.82e-51
Castor2	990	12.62	2.05311	3.53e-12
Tcf7l1	1764	13.76	2.04963	1.58e-21
Gbp1-like	2325	66.68	2.03914	0.00643
Cst6	456	58.46	2.03914	4.05e-23
Nuak2	1902	12.02	2.03914	1.97e-13
Nfkbia	945	184.6	2.03562	0.00178
Arhgap28	2169	53.37	2.0321	1.18e-47
Trim68	1590	12.39	2.0321	1.06e-26
Mapk3	1278	300.41	2.02857	3.28e-22
Cr1l-like	1803	123.12	2.02857	2e-53
Fam107b	486	83.18	2.02857	1.03e-18
Fabp3	402	13.18	2.02857	0.000151
Nupr1	246	678.31	2.01792	3.5e-19
Dse	2877	64.23	2.01792	7.18e-40
Myo1d	3021	31.78	2.01436	3.72e-17
Ern1	2934	21.33	2.01078	1.8e-17
Glipr1	795	122.41	2.0036	2.32e-38
Cemip2	4149	82.74	2	1.95e-05
Isg20	552	57.27	1.99277	2.15e-05
Fndc3a	3597	41.45	1.99277	4.54e-38
Parp12	2130	40.53	1.99277	2.3e-23
Marcksl1	603	136.63	1.9855	2.68e-20
Sp100	2268	92.27	1.9855	5.48e-12
Ctsb	1014	339.58	1.98185	7.3e-28
Gbp2-like-5	1356	243.98	1.98185	0.00611
Kat2b	2442	69.08	1.98185	1.02e-32
S100a1	285	15.14	1.98185	2.5e-08
Fam131a	1092	15.36	1.9782	3.03e-18
Ifngr2	993	164.63	1.97453	1.89e-11
Cr1l	1461	135.35	1.97453	2.43e-48
Parp14	5130	65.5	1.97453	1.7e-06
Asah1	1188	531.93	1.97085	1.64e-17
Cyp7b1	1524	74.35	1.97085	1.06e-16
Stx11	864	20.66	1.97085	1.23e-06
Dhx58	2037	15.76	1.97085	9.15e-08
Il18	585	17.04	1.96717	7.08e-12
Lactb	1650	13.13	1.96717	2.97e-24
Znf697	1746	11.56	1.96717	1.28e-14
Atoh8	969	18.93	1.96347	5.18e-13
H-2_LDa-1	1134	401.87	1.95977	1.26e-16
Flacc1	1230	28.01	1.95977	6.76e-21
H-2_Q10a-4	1077	141.92	1.95606	1.05e-30
B4galt4	1032	21.46	1.95606	2.8e-21
Ralgds	2550	19.87	1.95606	1.45e-30
F3	858	25.64	1.95233	4.6e-18
H-2_Q10a-2	1170	147.15	1.9486	1.84e-25
Radil	3216	13.65	1.9486	1.39e-21
Pim1	942	48.6	1.94486	3.62e-18
Sdsl	810	12.22	1.94486	7.03e-14
Gbgt1	1044	22.98	1.93734	4.51e-20
Poglut2	1509	37.62	1.93357	4.4e-26
Ctnnal1	2196	34.14	1.93357	2.84e-28
C1qtnf6	789	135.31	1.926	7.33e-28
Aen	978	49.88	1.91839	5.76e-19
Cln5	1017	43.33	1.91839	2.08e-23
Dipk2a	1293	21.24	1.91839	1.92e-12
Artn	675	13.06	1.91839	4.33e-11
Smpd3	1968	21.64	1.91456	5.12e-11
Chmp2a	669	226.06	1.91073	8.51e-38
Nnmt	795	45.17	1.91073	2.41e-20
Batf2	831	10.77	1.91073	1.79e-05
Tyk2	3561	10.49	1.91073	9.51e-15
Zc3h12a	1785	60.98	1.90689	0.02
Acvr1b	1518	17.8	1.90689	6.05e-18
Bid	591	172.53	1.89918	1.5e-10
Cdk20	1068	24.54	1.89918	1.79e-12
Cracr2b	1194	21.42	1.89918	2.83e-20
Csrp1	582	785.72	1.89142	4.27e-15
Spry2	927	29.88	1.89142	1.3e-16
Nit2	831	27.44	1.89142	1.39e-17
Ddx60	5142	11.01	1.89142	2.27e-05
Septin8	1329	314.91	1.88753	9.77e-18
Fmnl2	3297	11.98	1.88753	1.62e-12
Gbx2	1047	10.32	1.88753	1.27e-10
H-2_LDa-2	993	549.6	1.88362	2.38e-14
Clu	1347	224.6	1.87971	2.36e-24
Ginm1	990	148.11	1.87971	3.77e-17
Pik3ip1	792	21.81	1.87971	5.77e-14
Ccdc9b	1470	66.81	1.87578	6.01e-34
Ets2	1413	33.3	1.87578	8.29e-23
Plpp1	852	252.05	1.87184	8.12e-37
LOC114699958	1428	72.89	1.87184	3.22e-27
Rhoj	645	76.54	1.8679	1.62e-19
Klf9	735	19.87	1.86394	1.41e-15
Dock9	6396	32.65	1.85997	6.45e-28
Dusp22	555	23.35	1.85599	1.66e-16
Tmem63a	2562	18.95	1.852	4.78e-34
H-2_D37a	849	338.56	1.848	1.84e-25
H-2_KDa	984	297.57	1.848	8.17e-26
Chpf	2325	137.33	1.848	9.55e-22
Slc25a17	807	26.68	1.848	7.33e-21
Dusp10	1449	10.62	1.848	9.22e-13
Cd81	711	888.75	1.83996	9.78e-16
Copz2	546	156.56	1.83996	3.67e-45
Snx21	1092	31.45	1.83996	1.8e-16
Sh3bp5	1371	21.7	1.83592	1.9e-12
Cmtm6	540	98.02	1.83188	1.15e-25
Sgce	1491	104.89	1.82375	4.75e-32
Vamp5	411	91.47	1.82375	8.43e-21
Fos	1149	10.44	1.82375	1.05e-13
Adam17	2484	92.61	1.81147	2.52e-09
H-2_M3	1077	16.97	1.81147	2.64e-19
Pvr	1233	148.97	1.80735	9.28e-21
Sidt2	2574	89.46	1.79909	1.5e-42
Cxcl10	297	1616.95	1.79494	0.06
Wdfy2	1203	24.76	1.79494	1.92e-17
Pnp2	1026	521.45	1.79077	6.51e-09
Ext1	2241	60.56	1.79077	8.54e-16
Ccnd3	813	155.87	1.7866	3.28e-33
H-2_Q10a-5	1092	63.05	1.7866	4.39e-22
Hpx	1422	10.24	1.7866	7.85e-05
Sim2	2013	109.69	1.78241	9.29e-33
Card19	552	107.03	1.78241	4.58e-26
Smarca2	4842	39.1	1.78241	4.42e-28
Lgr4	2856	24.2	1.78241	1.14e-26
Sdr39u1	885	15.3	1.78241	6.21e-15
Marchf2-1	741	190.52	1.77821	1.53e-28
Mindy2	1809	16.29	1.77821	4.26e-18
Esyt1	3273	253.45	1.774	2.35e-16
Ttc7a	2577	25.22	1.774	8.23e-14
Pdk1	1305	19.67	1.774	3.92e-19
Col4a2	5124	598.24	1.76977	1.05e-26
Cybrd1	858	99.4	1.76977	1.41e-39
Capn5	1920	20.08	1.76977	4.9e-16
Rab3d	660	13.6	1.76553	1.21e-10
Iah1	750	62.14	1.76129	3.03e-27
H-2_K1	1176	46.43	1.76129	2e-18
Mafk	471	45.73	1.76129	4.7e-10
Osbpl6	2895	22.44	1.75702	1.94e-22
Susd1	2259	12.07	1.75702	9.2e-17
Col5a2	4494	952.75	1.74846	8.4e-26
Pmp22	483	271.29	1.74846	2.66e-37
Suclg2	1305	45.49	1.74416	7.45e-23
Rgmb	1434	35.56	1.74416	3.08e-24
Rnf31	3198	18.53	1.74416	6.95e-21
Srpx	1392	166.15	1.73552	1.4e-41
Tmem35b	465	26.64	1.73552	2.9e-14
Ndrg1	1185	218.21	1.72247	1.26e-42
Trim16	1677	27.13	1.72247	1.82e-16
Bach1	2226	29.57	1.71809	1.45e-18
Adamtsl5	1533	21.21	1.71809	2.12e-19
Ntn4	1884	20.04	1.71809	9.53e-20
Hspg2	13173	191.86	1.70929	1.12e-24
Cald1	1980	288.86	1.70487	3.77e-16
Nsg1	558	192.93	1.70487	3.29e-27
Extl3	2760	32.49	1.70487	7.72e-17
Tmbim1	930	241.72	1.70044	1.43e-15
Fnbp1	1950	56.85	1.69599	7.09e-33
Vav2	2691	23.82	1.69599	3.39e-10
Rnf169	2094	11.67	1.69599	1.62e-18
Angpt4	1518	27.61	1.69153	1.63e-15
Akap13	8277	26.17	1.69153	4.22e-33
Sgsm3	2259	18.6	1.69153	1.24e-15
LOC119088084	480	17.87	1.69153	4.06e-10
Plagl1	1731	10.7	1.68706	3.66e-16
Avpi1	426	187.3	1.68257	5.67e-35
H-2_Q10a-3	1098	82.01	1.68257	2.65e-24
Foxf2	1341	21.06	1.68257	1.5e-15
Col4a1	5010	794.24	1.67807	4.32e-23
Fads3	1344	151.68	1.67807	4.72e-31
Plekhb2	666	126.33	1.67807	1.15e-36
Coq10b	723	74.48	1.67807	2.67e-21
Dusp23	453	10.17	1.67807	2.75e-07
Tapbp	1371	233.91	1.67356	1.89e-12
Grina	1047	158.42	1.67356	6.89e-20
Parp9	2487	42.06	1.67356	6.77e-11
Mycbp2	14388	35.32	1.66903	7.77e-11
Dusp3	630	17.91	1.66448	2.09e-11
Eps15	2709	118.9	1.65992	1.71e-18
LOC114692337	669	37.71	1.65992	6.14e-14
Itpripl2	1608	45.17	1.65076	5.81e-24
LOC114682398	381	18.23	1.65076	1.08e-06
Tmem59	972	311.59	1.64616	1.6e-20
Kctd9	1170	94.62	1.64616	5.51e-30
Fbrsl1	3120	28.85	1.64616	3e-08
Rnase4	444	102.03	1.64155	1.06e-20
Lrrc8a	2433	72.45	1.64155	1.09e-19
Lama5	11163	112.03	1.63691	4.72e-15
B4galt5	1311	74.14	1.63691	8.43e-21
Il10rb	1059	62.52	1.63691	1.52e-23
Fbxo6	864	33.37	1.63691	4.71e-16
Herc3	3159	11.6	1.63691	5.25e-16
Tmem106c	750	13.83	1.63227	1.62e-10
Clic4	762	568.07	1.62761	5.04e-12
Ncstn	2130	208.12	1.62761	4.39e-13
Cav1	537	501.81	1.62293	6.85e-24
Mcee	435	97.01	1.62293	1.22e-16
Snx14	2874	62.78	1.62293	4.7e-33
Nipal3	1227	12.4	1.61824	7.26e-11
Trafd1	1737	84.79	1.61353	7.53e-26
Ifnar1	1749	54.34	1.61353	2.06e-24
Nfatc4	2706	32.5	1.61353	3.19e-23
Uvrag	2094	28.67	1.61353	2.59e-13
Csad	1542	20.43	1.61353	2.83e-19
Ckb	1146	289.17	1.60881	8.36e-17
Mocs1	1911	42.84	1.60881	1.2e-23
Arhgap23	4461	24.47	1.60407	1.73e-23
Tanc1	5601	26.59	1.59932	2.97e-18
Slc9a3r1	1068	54.36	1.59455	6.29e-18
Idua	1932	16.61	1.59455	1.63e-17
Serinc4	1497	12.54	1.59455	3.7e-15
Rgcc	486	104.82	1.58976	2.3e-16
Ctif	1731	18.78	1.58976	1.48e-18
Furin	2421	111.09	1.58496	3.96e-24
Uba7	3027	12.58	1.58496	1.35e-07
Tnfaip6	828	862.52	1.58015	0.000282
Ltbp3	3780	138.59	1.58015	5.08e-13
Neu1	1215	60.4	1.58015	5.97e-25
Sh3kbp1	1869	19.45	1.58015	4.07e-18
Sort1	2580	72.85	1.57531	2.13e-30
Fam43a	1293	25.37	1.57531	3.65e-15
Fstl1	921	1477.89	1.57046	6.49e-13
Parp4	5589	55.72	1.57046	3.52e-16
Tacc1	2316	48.31	1.57046	2.67e-24
Slc25a42	957	13.7	1.57046	6.75e-11
Meis3	1029	28.71	1.5656	3.6e-13
App	2256	993.58	1.56071	4.29e-20
Dbn1	2121	208.27	1.56071	2.09e-09
Dlgap4	2970	54.11	1.5509	1.4e-24
LOC114698978	294	51.78	1.5509	1.52e-11
Irgq	1794	26.23	1.5509	1e-12
St3gal2	1053	71.31	1.54597	1.15e-26
Rnf150	1188	11.67	1.54597	2.92e-07
Spryd7	591	27.74	1.54102	3.1e-10
Abca9	4737	19.62	1.54102	1.89e-15
Fam98c	1203	16.64	1.54102	4.01e-10
Nav2	7356	12.51	1.54102	2.53e-11
Ddr2	2565	184.67	1.53605	8.25e-11
Arrdc3	1245	42.11	1.53605	6.07e-18
LOC114704444	924	20.35	1.53605	1.79e-15
Hmbox1	1137	19.68	1.53605	2.84e-13
Mmp14	1755	315.07	1.53107	1.49e-11
Dynlt3	351	75.59	1.53107	5.79e-16
Slc48a1	441	51.48	1.53107	1.41e-12
Rab8b	624	38.53	1.53107	3.55e-12
Tmem141	327	20.08	1.53107	1.08e-06
Iffo2	1539	13.15	1.53107	8.33e-13
Lrp10	2148	161.44	1.52607	1.9e-12
Ifnar2	1668	97.68	1.52607	8.98e-27
Mapkapk3	1155	69.08	1.52607	7.44e-20
Rnf213	15492	13.51	1.52607	3.01e-06
Atf5	843	166.28	1.52105	1.83e-20
Dcaf11	1638	60.41	1.52105	1.15e-16
Taf7	1026	19.95	1.51602	3.01e-13
S100a10	294	2063.6	1.51096	2.21e-10
Ggct	573	53.41	1.51096	2.75e-15
Klhl26	1821	17.64	1.51096	2.53e-13
Khnyn	2028	14	1.51096	1.06e-13
Bivm	1506	13.39	1.51096	9.31e-15
Ccng1	885	141.42	1.50589	2.2e-30
Dnajc3	1515	135.11	1.50589	9.17e-30
Osbpl9	2172	130.35	1.50589	1.23e-22
Tspan4	1002	126.66	1.50589	6.94e-31
Sema3c	2256	219.95	1.5008	3.59e-09
C1galt1c1	957	56.9	1.5008	1.87e-14
Myo6	3906	28.6	1.5008	3.78e-22
Tcf7l2	1731	23.83	1.5008	4.15e-14
Abhd14a	795	13.38	1.5008	7.65e-10
LOC114688490	999	12.89	1.5008	2.98e-10
Prkab2	816	10.76	1.5008	1.11e-08
Ror1	2859	10.16	1.5008	1.27e-09
Glrx	321	483.79	1.4957	1.65e-19
Erp29	783	247.3	1.4957	2.45e-31
Exoc6b	2289	55.91	1.4957	1.17e-27
Man2a2	3525	15.75	1.4957	5.76e-15
Aldh2	1560	202.3	1.49057	1.32e-15
Stat3	2313	170.92	1.49057	8.62e-13
Cyth3	1200	43.91	1.49057	1.93e-15
Pkd1	12921	38.65	1.49057	1.95e-10
Peak1	5208	36.56	1.49057	1.1e-20
Socs2	597	14.91	1.49057	6.75e-05
LOC119086700	687	12.7	1.49057	5.55e-09
LOC114685715	1617	11.94	1.49057	3.41e-13
Crip2	627	500.82	1.48543	1.47e-15
Tmem43	1203	189.34	1.48543	8.37e-31
LOC114707973	2547	30.84	1.48543	1.87e-17
Ube2l6	459	30.13	1.48543	3.19e-05
Tamalin	1215	18.58	1.48543	7.34e-09
Fyco1	4374	17	1.48543	1.53e-22
Crim1	3108	176.06	1.48027	5.21e-12
Hmgn3	384	136.22	1.48027	1.72e-15
Sbno2	3879	54.9	1.48027	2.5e-20
C2cd2	2106	21.08	1.48027	3.85e-20
Tnks1bp1	5112	180.27	1.47508	6.61e-10
Adgrg6	3747	80.44	1.47508	7.87e-15
Mid1ip1	558	16.15	1.47508	1.05e-07
Sdc2	606	317.52	1.46989	1.98e-30
Tmem50b	477	44.24	1.46989	4.35e-12
Egfr	3624	36.82	1.46989	7.26e-13
Taok3	2697	29.68	1.46989	1.06e-15
Slc35c1	1098	21.89	1.46989	1.27e-10
Irag1	2568	14.74	1.46989	2.88e-11
Il1r1	1698	101.93	1.46467	7.63e-22
Plekho2	1668	72.25	1.46467	1.05e-16
LOC114691436	1107	10.32	1.46467	3.28e-10
Tmem167b	369	115.29	1.45943	1.11e-11
Tgfb1i1	1389	112.38	1.45943	4.77e-17
Ptprf	4812	67.39	1.45943	3.07e-15
Zdhhc17	1902	38.37	1.45943	6.24e-23
Xylt1	2004	35.76	1.45943	1.5e-23
Htra1	1443	83.89	1.45418	6.8e-31
Fdx1	567	36.15	1.45418	1.62e-10
Cklf-like	459	34.7	1.45418	4.41e-09
Znf385a	1161	25.03	1.45418	4.19e-11
Gse1	4722	13.35	1.45418	2.03e-14
Pdgfrb	3405	169.52	1.4489	1.08e-09
LOC114699565	2097	11.06	1.4489	3.12e-14
Kiaa0930	1239	10.46	1.4489	2.79e-06
Cdh13	2142	149.92	1.43829	6.7e-15
P3h3	2367	118.52	1.43829	2.62e-20
Gsdmd	1461	85.69	1.43829	2.72e-19
Gxylt1	1314	20.69	1.43829	1.88e-11
Paxx	627	34.88	1.43296	8.56e-12
B4galt7	984	34.06	1.43296	4.94e-13
Fam13b	2556	28.24	1.43296	3.52e-24
Zeb2	3642	27.66	1.43296	1.79e-10
Arhgef3	1656	26.82	1.43296	1.84e-14
Lima1	2274	197.46	1.42761	2.82e-08
Tulp4	4647	65.35	1.42761	2.1e-13
Sdc3	1329	24.13	1.42761	1.9e-12
Sft2d2	483	71.76	1.42223	6.54e-14
Zhx2	2514	46.29	1.41684	9.55e-07
Dzip1	2565	26.73	1.41684	3.14e-20
Ralb	621	135.76	1.41143	1.38e-08
Twist2	483	91.65	1.41143	5.31e-17
Secisbp2l	3147	60.14	1.41143	5.61e-26
Rilpl2	594	42.74	1.41143	6.09e-13
Bace1	1506	38.25	1.41143	2.04e-18
Mib2	2718	28.39	1.41143	1.63e-26
LOC114691034	1005	16.16	1.41143	3.53e-11
Cndp2	1428	157.72	1.40599	2.06e-17
Hspa4l	2520	47.94	1.40599	7.78e-23
Efcab2	495	18.77	1.40599	8.1e-09
Ndufa8	621	118.99	1.40054	8.88e-26
Tgfbr2	1704	78.47	1.40054	5.43e-19
Glt8d2	1050	45.01	1.40054	6.18e-18
Cib2	564	38.23	1.40054	2.39e-11
Mxi1	888	22.27	1.39506	2.73e-11
LOC114684762	1452	21.24	1.39506	5.58e-12
Def6	1893	16.65	1.39506	1.81e-11
Pag1	1290	15.97	1.39506	6.39e-06
Txnip	1182	206.13	1.38957	3.7e-17
Bnip3l	816	142.66	1.38957	2.15e-28
Hlcs	2613	13.1	1.38957	3.29e-14
Prnd	537	12.43	1.38957	3.85e-05
Mvp	2625	295.34	1.38405	1.42e-07
Aga	1038	189.53	1.38405	3.26e-25
Phldb1	4677	82.09	1.38405	5.3e-10
Aph1b	774	25.47	1.38405	5.02e-12
Fam214b	1617	21.25	1.38405	1.58e-13
Emc9	621	17.91	1.38405	1.71e-09
Tmco4	2058	10.11	1.38405	4.62e-11
Ier3	483	333.78	1.37851	0.00959
Acot7	1131	95.79	1.37851	1.05e-14
Arsa	1524	67.69	1.37851	8.81e-22
Pnrc1	891	49.31	1.37851	5.58e-10
Snx33	1725	31.1	1.37851	1.93e-12
Rwdd2b	873	16	1.37851	2.48e-09
Degs1	972	325.37	1.37295	3.75e-12
Msrb3	564	88.69	1.37295	3.62e-14
Fam3a	585	60.2	1.37295	6.92e-14
Trib3	1071	39.38	1.37295	4.2e-13
Slc6a8	1908	53.82	1.36737	3.75e-18
S1pr2	1056	46.3	1.36737	1.6e-06
Sil1	1398	37.49	1.36737	2.48e-13
Trappc9	3420	14.62	1.36737	3.86e-14
Slc23a2	1947	13.63	1.36737	1.58e-11
Wdr26	1872	151.81	1.36177	2.79e-14
Cdc42ep1	1176	64.28	1.36177	5.3e-07
Trex1	942	17.34	1.36177	8.79e-08
Fut8	1728	82.15	1.35614	1.47e-10
Megf8	8370	33.45	1.35614	2.04e-18
Tbc1d17	1950	30.39	1.35614	7.95e-18
Olfm2	1371	20.46	1.35614	2.57e-09
Upp1	936	132.69	1.3505	5.44e-08
Nab1	1455	65.59	1.3505	3.02e-08
Klhl5	2214	17.91	1.3505	9.09e-09
Kctd10	948	203.17	1.34483	9.4e-19
Il11ra	1299	35.41	1.34483	1.31e-17
Tmem245	2667	21.19	1.34483	7.3e-14
Csrnp1	1761	13.08	1.34483	7.63e-10
Ehbp1l1	5286	58.65	1.33914	4.03e-11
Itsn1	5160	36.25	1.33914	1.07e-23
Large1	2271	34.64	1.33914	1.86e-25
Ahnak2	12144	31.26	1.33914	3.58e-10
Ssbp2	996	29.65	1.33914	3.69e-09
Camta2	4026	16.28	1.33914	6.56e-20
Izumo4	684	11.14	1.33914	2.13e-06
Tln1	7626	229.91	1.33342	2.13e-14
Tm9sf1	1821	71.79	1.33342	1.66e-19
LOC114710935	1230	61.16	1.33342	5.2e-24
Myo1b	3237	59.49	1.33342	1.23e-07
Zeb1	3318	38.85	1.33342	4.94e-13
Ppt2	909	24.73	1.33342	7.97e-12
LOC114687121	2397	19.04	1.33342	3.06e-15
Vsig10	1590	17.9	1.33342	3.73e-10
Gdpd5	1818	16.48	1.33342	1.5e-08
Ercc5	3555	12.76	1.33342	1.97e-15
Orai1	939	10.05	1.33342	1.61e-07
Trim25	1914	59.4	1.32769	3.5e-08
Dcun1d2	600	15.11	1.32769	9.1e-08
Cebpb	903	45.23	1.32193	9.52e-06
Slc41a1	1545	31.8	1.32193	1.45e-11
Siae	1698	29.18	1.32193	2.65e-13
Zscan26	1560	19.97	1.32193	1.06e-10
Nid2	4200	367.55	1.31615	1.24e-12
Pdia5	1767	56.28	1.31615	3.76e-16
Ldlrap1	921	43.16	1.31615	5.51e-11
Gtpbp2	1725	30.4	1.31615	7.49e-10
LOC119089098	834	23.09	1.31615	1.57e-09
Lrrk2	7575	22.07	1.31615	1.72e-20
LOC114710988	669	20.04	1.31615	1.51e-08
Zhx1	2622	18.78	1.31615	7.65e-12
Bnip3l	537	14.67	1.31615	1.86e-06
Mtmr6	1848	76.9	1.31034	9.11e-17
Abhd16a	1677	45.81	1.31034	1.05e-17
Tpra1	1110	23.61	1.30451	2.18e-10
LOC114709604	192	14.06	1.30451	0.0024
Mfsd8	1359	13.11	1.30451	1.1e-10
Itm2b	801	1172.87	1.29866	6.61e-10
Wbp1l	1098	98.77	1.29866	7.93e-20
Cdc42se2	255	62.31	1.29866	2.44e-07
Rhbdf1	2568	55.44	1.29866	7.74e-11
Tmem150a	816	35.5	1.29866	2.51e-10
LOC114691312	3078	33.4	1.29866	5.94e-18
Eml2	2544	32.92	1.29866	7.23e-13
Pxmp2	585	17.68	1.29866	2.77e-06
Plekhg5	3192	10.76	1.29866	1.29e-09
Nr4a1	1803	10.17	1.29866	0.00312
Aldh3b1	1503	72.77	1.29278	5.11e-13
Dock5	5607	58.55	1.29278	3.18e-08
Sik3	4122	34.57	1.29278	1.04e-14
Zbtb47	2187	23.96	1.29278	5.64e-12
Pgpep1	630	20.7	1.29278	4.45e-08
Map3k6	3339	12.77	1.29278	1.98e-15
Laptm4a	930	990.07	1.28688	6.02e-10
Adam10	2250	132.64	1.28688	1.02e-11
Dcun1d3	915	32.5	1.28688	1.63e-09
LOC114700536	807	13.97	1.28688	3.38e-07
L3mbtl3	2640	12.45	1.28688	6.71e-10
Pla1a	1368	238.83	1.28096	2.26e-10
Shisa5	726	203.91	1.28096	1.98e-14
LOC114690471	2286	100.96	1.28096	1.56e-23
Palld	4191	99.84	1.28096	7.24e-08
Calhm2	972	26.62	1.28096	1.69e-10
N6amt1	645	11.39	1.28096	5.52e-06
Pcolce	1407	1637.32	1.27501	3.69e-15
Slc44a1	1974	116.27	1.27501	4.23e-22
Tmed5	690	91.71	1.27501	7.15e-15
Arhgef17	6192	43.84	1.27501	1.57e-16
Erlin2	1020	43.59	1.27501	1.83e-15
Dlc1	4596	39.17	1.27501	1.08e-21
Arap1	4341	26.27	1.27501	1.58e-22
Col1a1	4092	7977.66	1.26903	1.46e-13
Ifi35	861	71.73	1.26903	6.97e-06
Fbxl3	1287	48.38	1.26903	2.78e-14
Lmo7	5100	37.4	1.26903	8.04e-23
Dip2b	4512	23.43	1.26903	1.4e-16
Nenf	516	119.14	1.26303	7.36e-14
Stat6	2496	106.24	1.26303	1.17e-13
Scp2	1644	78.17	1.26303	4.94e-17
Dtx3l	2274	71.62	1.26303	0.0001
Pik3r1	2175	34.69	1.26303	1.91e-15
Adamts4	2568	21.22	1.26303	4.49e-05
Zfp36	954	47.37	1.25701	8.15e-10
Rabgap1l	1722	15.28	1.25701	4.73e-10
Sptbn1	7092	335.97	1.25096	2.87e-14
Mapre3	846	126.09	1.25096	6.81e-18
Tprg1l	801	82.41	1.25096	1.3e-17
LOC114685693	1371	62.26	1.25096	1.2e-12
Fbln1	2118	51.66	1.25096	1.14e-21
St6galnac6	1128	34.34	1.25096	2.03e-09
Erbb2	3768	29.29	1.25096	1.85e-20
Rb1	2754	13	1.25096	2.74e-09
Rbms3	1563	11.56	1.25096	8.77e-11
Ifitm3	414	1164.55	1.24489	5.15e-06
Gstp1	633	356.71	1.24489	5.17e-22
Lrp1	13635	206.4	1.24489	4.31e-13
Ypel5	399	108.12	1.24489	3.25e-17
Map1a	9015	70.35	1.24489	3.8e-07
Hacd2	765	48.15	1.24489	8.77e-08
Ephb3	3150	21.66	1.24489	5.83e-16
Myl6	456	3054.92	1.23879	3.33e-09
Plpp2	957	69.07	1.23879	1.86e-17
Foxo4	1518	26.59	1.23879	2.53e-10
Irx1	1440	26.07	1.23879	9.78e-09
Six5	2172	11.86	1.23879	5.03e-09
Plxnb2	5517	164.65	1.23266	3.56e-09
Steap1	1020	55.52	1.23266	0.00757
Elf1	1734	53.13	1.23266	7.89e-12
Ulk2	2985	32.25	1.23266	1.66e-13
Nbdy	207	28.47	1.23266	0.000103
Cry2	1779	12.58	1.23266	8.6e-11
Rab11a	651	170.43	1.22651	9.55e-22
Btg3	759	107.68	1.22651	2.5e-14
Ipo4	3249	70.01	1.22651	2.27e-18
Golga4	6798	34.56	1.22651	4.27e-20
Pcmtd2	939	25.84	1.22651	6.23e-08
Fbxl12	981	14.48	1.22651	4.02e-07
Nckap5l	4008	12.74	1.22651	6.5e-08
Sun2	2202	149.14	1.22033	1.55e-07
C9H14orf119	399	122.12	1.22033	1.19e-11
Dmac1	324	70.33	1.22033	7.54e-09
LOC114694212	1002	53.92	1.22033	4.28e-06
Dtx2	1908	27.61	1.22033	2.84e-09
Arhgap42	2625	26.83	1.22033	9.43e-17
Plekha1	1215	23.08	1.22033	2.01e-08
Rabac1	558	389.48	1.21412	6.58e-18
Tmem9b	600	74.91	1.21412	2.4e-12
Gramd1a	2433	41.11	1.21412	1.37e-07
Klc2	1869	38.09	1.21412	1.11e-19
Cd151	762	592.1	1.20789	6.55e-07
Rnpepl1	2163	45.42	1.20789	1.35e-15
Fuom	420	31.72	1.20789	2.26e-07
Psap-like	1152	30.17	1.20789	4.42e-10
Prr14	1758	23.21	1.20789	4.41e-12
Ahdc1	4788	19.15	1.20789	1.19e-11
Herpud2	1215	86.77	1.20163	2.53e-15
Nck1	1134	58.75	1.20163	3.75e-16
Hand2	654	23.66	1.20163	3.14e-08
Nadk	1338	150.37	1.19535	3.72e-12
Relb	1665	78.35	1.19535	0.07
Hipk3	3603	55.1	1.19535	1.01e-17
Tead3	2106	27.88	1.19535	2.21e-12
Rin3	2958	20.34	1.19535	4.17e-10
Kank2	2562	104.87	1.18903	1.07e-14
Vwa5a	2379	60.79	1.18903	1.73e-13
Baz2a	5541	33.96	1.18903	2.39e-10
LOC114681858	264	67.93	1.18269	1.38e-09
Apeh	2199	63.15	1.18269	9.23e-14
Abl1	3423	55.42	1.18269	3.76e-19
Eml4	2958	44.09	1.18269	4.45e-14
Sppl2b	822	28.44	1.18269	1.57e-08
Dgkq	2811	12.99	1.18269	1.98e-10
Synj1	4827	12.93	1.18269	1.66e-13
P4ha2	1602	217.92	1.17632	8.7e-08
Ltbp2	5460	159.15	1.17632	2.36e-08
Mbnl2	1089	89.92	1.17632	5.11e-15
Ssc5d	4539	81.61	1.17632	3.68e-08
Chmp2b	642	77.68	1.17632	2.94e-10
Slc11a2	1797	46.78	1.17632	7.46e-06
Pxk	1740	42.49	1.17632	3.9e-19
Slc25a25	1545	29.46	1.17632	5.71e-07
Nedd4l	2985	28.71	1.17632	6.67e-14
Itm2c	810	233.62	1.16993	4.97e-12
Gba	1548	108.47	1.16993	2.99e-17
Fyn	1605	85.56	1.16993	1.02e-11
Rab23	714	77.61	1.16993	9.89e-13
Kdm5b	4635	34.63	1.16993	5.69e-16
LOC119086615	822	32.03	1.16993	1.36e-07
Ap5z1	2424	28.14	1.16993	2.14e-16
Acap2	2313	61.04	1.1635	1.46e-12
Smad1	1398	58.82	1.1635	3.95e-13
Gorasp1	1197	29.09	1.1635	2.84e-09
LOC114697100	1839	21.03	1.1635	2.54e-08
Gstk1	681	17.72	1.1635	1.77e-06
Kif13a	5391	15.87	1.1635	4.34e-13
LOC114705091	162	11.82	1.1635	0.00979
Oaz2	570	163.34	1.15704	9.35e-12
Sppl2a	1575	99.73	1.15704	4.38e-16
Rbm5	2448	70.94	1.15704	6.91e-16
Chst14	1131	29.83	1.15704	5.46e-10
Rhpn2	2061	24.49	1.15704	1.5e-07
Ocrl	2703	14.6	1.15704	1e-09
Erp44	1221	147.67	1.15056	5.33e-19
Slit2	4629	125.82	1.15056	1.38e-06
Ninj1	459	120.89	1.15056	0.01
Arfrp1	606	79.02	1.15056	1.28e-10
Cdk17	1572	41.55	1.15056	3.25e-13
Mocos	2646	14.01	1.15056	5.79e-09
Rreb1	5091	11.16	1.15056	1.11e-12
Rsrp1	897	86.3	1.14405	7.66e-15
Selenon	3051	54.71	1.14405	2.6e-16
Marveld1	522	37.84	1.14405	1.99e-06
Gmfb	432	24.82	1.14405	6.49e-07
Slc30a1	1503	22.53	1.14405	6.53e-07
Tmem203	411	19.12	1.14405	1.48e-05
Tpcn2	2190	17.63	1.14405	6.71e-09
Crtc3	1860	15.99	1.14405	4.41e-09
Znf395	1512	14.69	1.14405	1.38e-07
Mtch1	1119	591.13	1.1375	1.17e-06
Creb3	1137	160.18	1.1375	6.34e-14
Adcy6	3549	38.81	1.1375	1.14e-11
Ap1s3	615	35.38	1.1375	7.04e-07
Cab39l	1014	35.29	1.1375	7.07e-08
Vps33b	1647	31.02	1.1375	2.99e-09
Slc36a4	1500	30.91	1.1375	1.21e-10
Ttc17	3426	23.18	1.1375	3.58e-13
Ehd2	1632	252.85	1.13093	1.2e-06
Abhd4	1068	99.64	1.13093	1.77e-17
Rbpms	561	78.47	1.13093	3.19e-10
Birc3	1803	77.33	1.13093	0.02
Pced1a	1365	58.78	1.13093	5.04e-13
Rabggta	1704	24.15	1.13093	2.98e-11
Akr1b7	951	434.34	1.12433	1.25e-05
Dennd5a	3861	188.08	1.12433	7.78e-06
Map4	6549	134.48	1.12433	1.84e-07
Ubl3	354	110.37	1.12433	1.86e-09
Tgoln2	1431	91.06	1.12433	7.54e-14
Dcbld2	2322	88.16	1.12433	2.5e-06
P3h1	2220	77.3	1.12433	1.17e-16
Stc2	894	64.72	1.12433	2.27e-08
Ccnl2	1560	43.48	1.12433	4.9e-16
Zc2hc1a	1092	42.75	1.12433	1.05e-10
Macf1	22482	31.56	1.12433	1.06e-06
LOC114682330	1215	22.08	1.12433	3.24e-07
Trim21	1389	21.67	1.12433	0.000285
Tmbim4	717	156.22	1.1177	2.75e-10
Zfand3	684	108.33	1.1177	3.95e-17
Rit1	660	66.79	1.1177	2.94e-09
LOC114709170	1074	66.71	1.1177	4.75e-17
Dnajc1	1662	30.94	1.1177	1.88e-08
Tnfaip3	2460	19.73	1.1177	0.11
Ilvbl	1950	16.31	1.1177	3.53e-08
Agtrap	483	13.61	1.1177	0.000245
Dad1	342	418.56	1.11103	1.13e-11
Efemp2	1329	417.15	1.11103	2.82e-06
Gdi1	1344	193.76	1.11103	2.19e-12
Mapk14	1083	96.46	1.11103	5.29e-17
Tcta	519	55.66	1.11103	2.46e-09
Tns1	5724	52.15	1.11103	4.35e-08
Arhgap12	2535	18.96	1.11103	3.64e-08
Tmem260	2004	16.18	1.11103	9.78e-10
Nlrx1	3096	14.93	1.11103	3.58e-09
Tmed3	663	243.82	1.10434	3.71e-16
Kif1c	3303	220.86	1.10434	8.53e-08
Mcfd2	438	205.37	1.10434	7.15e-10
Sfxn3	978	181.81	1.10434	2.96e-17
Cdipt	642	150.93	1.10434	3.6e-14
Gna12	1140	61.22	1.10434	4.77e-16
Adar	3516	47.51	1.10434	2.25e-06
Zdhhc9	957	38.65	1.10434	3.22e-08
St7l	1680	18.96	1.10434	4.05e-10
Sdccag8	2043	17.38	1.10434	1.14e-07
Dlg4	2265	16.01	1.10434	4.83e-09
LOC114706475	219	14.07	1.10434	0.00484
LOC114701153	705	11.77	1.10434	2.25e-05
LOC114691055	774	11.03	1.10434	3.38e-05
Pea15	393	225.37	1.09761	1.78e-10
LOC114696493	357	133.28	1.09761	5.95e-09
Zbed6	2943	42.63	1.09761	2.26e-11
Nck2	1143	42.52	1.09761	2.88e-07
Micall2	3129	39.14	1.09761	0.02
Morc3	2817	37.9	1.09761	1.84e-13
LOC119088822	450	28.11	1.09761	2.63e-06
LOC114687129	2466	24.49	1.09761	3.81e-11
Syne1-like	10788	15.6	1.09761	7.19e-15
LOC114700702	831	10.24	1.09761	5.62e-05
Phlda3	381	128.37	1.09085	1.05e-07
Tpp1	1758	112.03	1.09085	6.76e-16
Arsb	1608	102.58	1.09085	5.15e-15
Bcat2	1182	41.74	1.09085	1.46e-08
Pip4p1	855	41.7	1.09085	6.59e-09
Sesn2	1443	26.06	1.09085	3.46e-06
Disp1	4569	14.43	1.09085	1.62e-13
Lysmd4	891	12.79	1.09085	1.75e-05
Acot8	966	44.86	1.08406	1.83e-11
Tgds	1068	28	1.08406	7.12e-08
Ccdc125	1530	17.3	1.08406	3.7e-06
Rubcn	2937	13.73	1.08406	2.56e-09
Inpp1	1650	11.53	1.08406	1.55e-06
Lime1	837	10.69	1.08406	1.41e-05
Hsd3b7	1056	73.62	1.07724	4.76e-13
Zc3hav1	2964	65.43	1.07724	2.91e-08
Calcoco1	2151	47.58	1.07724	2.08e-11
Trak2	2781	40.73	1.07724	1.96e-15
Cryzl1	1179	38.56	1.07724	1.56e-09
Cpped1	939	29.21	1.07724	2.13e-07
Cblb	2949	25.13	1.07724	4.99e-16
LOC114686228	723	16.23	1.07724	5.05e-06
Znf436	1413	14.87	1.07724	4.75e-08
Itgav	3141	176.21	1.07039	5.07e-05
Pbxip1	2181	128.36	1.07039	8.02e-09
Scamp1	1017	104.53	1.07039	3.3e-17
Slit3	4572	102.48	1.07039	1.4e-06
Cpt1a	2322	63.8	1.07039	1.21e-13
Atf6	1977	34.52	1.07039	1.39e-12
LOC114694132	1197	16.1	1.07039	9.89e-07
Irf5	1512	10.71	1.07039	8.24e-07
Yipf2	939	58.57	1.0635	6.07e-11
Agfg2	1446	55.39	1.0635	8.39e-11
Rhobtb3	1833	46.79	1.0635	1.15e-06
Hdac7	2928	40.09	1.0635	9.46e-13
LOC114704894	600	33.36	1.0635	4.91e-07
LOC114704540	2754	20.39	1.0635	9.9e-09
Cap1	1425	608.17	1.05658	9.01e-07
Capns1	816	600.99	1.05658	2.6e-06
Plat	1692	345.75	1.05658	1.3e-05
Enah	2469	81.68	1.05658	4.86e-08
Rap2a	552	41.64	1.05658	1.37e-06
Rmc1	1974	34.55	1.05658	2.57e-13
Tmem160	567	31.24	1.05658	9.72e-08
Trak1	2820	28.65	1.05658	2.09e-12
Bbc3	840	12.57	1.05658	0.00117
Snrk	2250	11.69	1.05658	3.91e-06
Mapkbp1	4509	11.34	1.05658	1.05e-08
C2H1orf216	693	10.5	1.05658	0.000176
Tfeb	1614	10.23	1.05658	1.95e-07
Nptn	834	360.84	1.04963	1.8e-08
C3H12orf57	381	247.69	1.04963	1.16e-10
Mdm2	1434	247.41	1.04963	6.62e-07
Gpr107	1659	46.22	1.04963	1.59e-12
Srgap2	3216	41.27	1.04963	2.5e-10
Arrdc1	1383	16.23	1.04963	5.63e-07
Lcp1	1884	13.32	1.04963	6.12e-07
Pla2g12a	585	11.19	1.04963	0.00042
Slc25a16	999	10.11	1.04963	1.56e-05
C4H9orf16	252	232.32	1.04264	5.62e-10
Lxn	660	74.02	1.04264	5.19e-08
Ndfip2	1014	51.16	1.04264	3.03e-09
Dennd2b	3513	44.17	1.04264	3.04e-12
Abhd1	1239	24.35	1.04264	3.92e-07
Apbb3	1455	24.04	1.04264	1.78e-07
Eva1a	480	14.33	1.04264	0.02
Rab13	612	205.63	1.03562	1.82e-11
Sbds	753	126.99	1.03562	2.16e-12
Rras	657	116.21	1.03562	7.72e-10
Gusb	1788	81.17	1.03562	2.38e-11
Glis2	1566	56.4	1.03562	4.4e-07
Socs3	678	50.56	1.03562	2.34e-05
Zbtb7b	1665	47.06	1.03562	2.34e-10
Trim26	1620	39.16	1.03562	5.03e-08
Traf1	1248	36.16	1.03562	0.27
Tdrd7	3264	26.42	1.03562	1.31e-06
Cdc42ep3	765	26.26	1.03562	4.25e-06
Fermt2	2124	188.02	1.02857	1.07e-05
Stx12	825	148.84	1.02857	1.47e-11
Fcgrt	1035	99.41	1.02857	6.51e-15
Tsnax	873	78.58	1.02857	1.78e-14
Acsl4	1458	65.76	1.02857	1.64e-12
Tjap1	1665	39.53	1.02857	7.77e-13
Tcp11l2	1554	35.99	1.02857	2.94e-09
Scmh1	2025	20.83	1.02857	4.49e-11
Sh3rf1	2685	15.19	1.02857	1.81e-07
Mvb12b	954	10.48	1.02857	4.38e-05
Serf2	402	1578.54	1.02148	1.77e-05
Vamp3	318	136.76	1.02148	7.34e-10
Ddx17	1953	101.32	1.02148	2.01e-14
LOC114695800	243	55.54	1.02148	1.01e-05
Ctsa	1482	187.25	1.01436	5.03e-08
Tm9sf2	2175	174.23	1.01436	8.08e-06
Tfe3	1725	125	1.01436	3.12e-06
Rab2b	651	51.61	1.01436	2.18e-07
Arnt	2391	44.87	1.01436	6.28e-16
Uckl1	1647	32.58	1.01436	8.1e-10
Ctbs	1104	31	1.01436	5.04e-07
Eif2ak4	4950	24.93	1.01436	1.15e-10
Slc49a4	1437	23.92	1.01436	5.97e-07
LOC114680859	1575	21.96	1.01436	4.73e-06
Zbtb7a	1929	14.97	1.01436	1.68e-05
Calm2	450	1951.17	1.0072	3.07e-06
Ctsz	921	409.48	1.0072	1.16e-05
Dync1li2	1437	143.5	1.0072	7.58e-14
Galc	2064	35.59	1.0072	1.59e-14
Pir	876	35.15	1.0072	3e-07
Nlrp1	3498	27.71	1.0072	2.62e-09
Aplp2	2379	268.98	1	2.19e-05
Slc12a4	3246	95.55	1	4.97e-06
Ssbp3	1191	84.17	1	1.79e-09
Tbc1d2b	2895	43.35	1	8.35e-08
Luzp1	3069	42.38	1	9.82e-11
Klhl2	1782	39.23	1	3.22e-14
B3galt4	1149	11.76	1	2.29e-05
Myadm	957	145.64	0.992768	7.77e-09
Snx1	1425	88.52	0.992768	4.97e-10
Pink1	1734	56.51	0.992768	4.95e-11
Eml3	2691	44.42	0.992768	4.15e-11
Pcnx1	7026	40.35	0.992768	6.25e-06
Rilpl1	1218	36.18	0.992768	2.23e-08
Klf3	1035	34.02	0.992768	3.39e-07
Gpaa1	1866	33.76	0.992768	2.07e-11
Ifi47	1245	26.05	0.992768	0.00293
Ccnt2	2214	18.39	0.992768	1.24e-11
Scly	1293	14.66	0.992768	7.55e-05
Capn2	2103	253.89	0.9855	3.53e-05
Cmtm3	558	132.91	0.9855	1.08e-08
Pigp	405	126.46	0.9855	2.07e-08
Nucb2	1263	114.45	0.9855	1.16e-10
Ube2h	552	110.88	0.9855	5.64e-11
Zc3h11a	2421	101.06	0.9855	3.84e-10
Acbd3	1587	58.38	0.9855	4.21e-10
Ids	1224	57.87	0.9855	8.04e-14
Mpdz	6237	47.55	0.9855	1.94e-07
C16_21H6orf47	882	30.04	0.9855	1.05e-05
Rhbdf2	2481	28.19	0.9855	0.01
LOC114682255	678	24.52	0.9855	5.26e-07
Irak2	1737	16.53	0.9855	0.02
LOC119088442	564	14.85	0.9855	7.49e-05
Kdm4c	3165	13.96	0.9855	5.99e-08
Kctd21	783	13.51	0.9855	5.06e-05
Cenpb	1824	179.03	0.978196	1.41e-05
Vps4b	1335	138.91	0.978196	5.16e-13
Flot2	1287	101.15	0.978196	1e-09
Fkbp14	636	72.26	0.978196	1.57e-07
LOC114689966	336	70.58	0.978196	2.97e-06
Atp2c1	2760	54.75	0.978196	3.65e-12
Irf2	1050	51.74	0.978196	3.96e-07
Man2b1	3135	49.78	0.978196	4.75e-13
Pbx1	1221	48.15	0.978196	5.84e-08
Tpp2	3789	44.92	0.978196	8.99e-13
Ccdc32	540	40.08	0.978196	1.01e-06
Stk4	1464	35.28	0.978196	5.91e-08
Tmem87b	1668	32.81	0.978196	1.51e-08
Tbc1d22a	1548	23.36	0.978196	1.66e-06
Rabep2	1668	16.64	0.978196	3.69e-07
Zgpat	1533	16.42	0.978196	1.83e-06
Dnajb5	1263	16.03	0.978196	1.69e-06
Yipf3	1044	146.47	0.970854	3.05e-12
Wdr11	3672	102.89	0.970854	3.74e-05
Myd88	891	90.72	0.970854	3.38e-10
Dnajb4	1014	86.12	0.970854	7.89e-08
Atp8b2	3573	58.61	0.970854	1.22e-10
Ube2w	543	58.31	0.970854	3.13e-07
Arl8a	561	57.8	0.970854	5.22e-07
Hint2	492	56.2	0.970854	4.47e-07
Ints6	2847	25.48	0.970854	4.39e-13
Znf322	1197	19.45	0.970854	8.98e-07
Btbd19	954	11.91	0.970854	8.38e-05
Pde9a	1605	10.93	0.970854	6.93e-07
Selenom	438	173.28	0.963474	3.31e-09
Tmem39a	1377	53.08	0.963474	1.28e-11
Plekhg2	4155	37.86	0.963474	1.26e-10
Pcmtd1	1077	33.65	0.963474	1.06e-05
Il6st	2802	301.18	0.956057	2.31e-05
Ppp1r11	381	102.82	0.956057	6.66e-08
Ift20	486	87.11	0.956057	1.88e-08
Notch2	7416	82.25	0.956057	8.05e-05
Arhgap1	1323	82.04	0.956057	4.38e-14
Procr	732	67.15	0.956057	2.1e-06
Utrn	10293	51.96	0.956057	8.71e-05
Rgl2	2337	40.15	0.956057	1.51e-10
Atrnl1	4137	31.21	0.956057	8.98e-09
Samd4a	1887	29.73	0.956057	0.000492
Maml2	3471	28.17	0.956057	1.31e-05
LOC119086731	1050	18.4	0.956057	6.27e-06
Lamp1	1242	814.46	0.948601	1.12e-05
Atraid	687	123.29	0.948601	4.57e-08
Pcbp4	1212	110.84	0.948601	5.34e-08
Gmpr2	1047	68.87	0.948601	4.59e-13
Dgcr6l	597	63.09	0.948601	1.28e-06
Fbxo11	2532	55.42	0.948601	9.79e-09
Slc43a2	1719	49.02	0.948601	0.00074
Tank	1236	47.21	0.948601	1.28e-08
Zdhhc20	1131	42.55	0.948601	1.01e-06
Tmem159	486	29.41	0.948601	3.81e-05
LOC114698693	321	26.54	0.948601	0.000108
Ifi204-like-2	3276	21.08	0.948601	0.03
Fbxo27	906	19.61	0.948601	4.72e-06
Letmd1	1149	17.57	0.948601	2.76e-06
Slc38a10	3138	182.76	0.941106	8.46e-05
LOC114699521	765	174.86	0.941106	1.5e-08
Epb41l2	2997	135.32	0.941106	0.000112
Ammecr1l	1155	48.37	0.941106	3.56e-08
Mitd1	663	46.43	0.941106	0.000203
Hmgcs2-2	1527	42.11	0.941106	6.18e-05
Zmym2	3867	29.15	0.941106	1.97e-10
Rnf215	1059	24.61	0.941106	2.34e-05
Ell	1839	24.43	0.941106	2.55e-07
Sos2	3870	16.95	0.941106	3.77e-10
Dcp1b	1698	13.23	0.941106	7.11e-05
Bahcc1	7911	10.31	0.941106	3.2e-08
Akr1b8	951	487.89	0.933573	0.000113
Tmem50a	474	146	0.933573	2.94e-12
Chd3	6150	129.33	0.933573	7.96e-06
LOC114704811	615	50.13	0.933573	3.54e-07
Plxna1	5742	47.11	0.933573	1.32e-06
LOC114704950	312	45.11	0.933573	0.000219
Abcc5	4314	39.02	0.933573	6.83e-12
Atg13	1440	36.9	0.933573	6.83e-08
Hsd17b8	780	34.32	0.933573	1.06e-05
Unc93b1	1872	31.27	0.933573	1.39e-05
C15H1orf53	408	25.65	0.933573	0.000132
Mtmr9	1644	16.45	0.933573	1.88e-06
Tmem30a	1092	138	0.925999	3.26e-11
Ppp1r2	621	112.51	0.925999	9.03e-12
Mapre2	981	97.28	0.925999	2.26e-08
Boc	3333	70.79	0.925999	1.52e-08
Cdk6	981	67.15	0.925999	7.02e-08
Vps26c	894	63.6	0.925999	5.63e-08
Slc33a1	1653	56.5	0.925999	4.33e-10
Slc39a14	1470	39.57	0.925999	0.0011
Jdp2	936	31.11	0.925999	0.000111
Phf21a	2064	31.1	0.925999	4.66e-11
Azin2	1206	28.22	0.925999	1.26e-05
Secisbp2	2166	21.17	0.925999	4.81e-07
Pik3r3	1386	19.8	0.925999	0.000177
Fzd7	1719	17.16	0.925999	3.98e-06
Sprtn	1476	16.32	0.925999	4.65e-06
Traf5	1677	15.69	0.925999	4.48e-05
Mars2	1755	10.23	0.925999	1.32e-05
Cav2	489	105.21	0.918386	3.67e-07
Smarcc2	3663	70.77	0.918386	7.67e-07
Zcchc24	726	51.05	0.918386	1.18e-05
Ccndbp1	1068	38.76	0.918386	1.08e-07
Vps52	2169	25.02	0.918386	1.44e-08
Phf1	1692	17.72	0.918386	1.44e-05
Urb1	6891	10.47	0.918386	4.97e-10
Sdcbp	894	406.53	0.910733	4.43e-05
Gns	1638	202	0.910733	3.24e-05
Pja2	1950	184.57	0.910733	1.34e-05
Fmod	1131	104.86	0.910733	2.5e-09
Pacsin2	1467	92.22	0.910733	4.13e-08
Arhgap21	5841	43.2	0.910733	1.21e-07
Sntb2	1572	41.66	0.910733	2.16e-09
Gli3	4755	26.26	0.910733	9.89e-07
Ehbp1	3678	25.41	0.910733	0.00122
LOC114700607	381	22.63	0.910733	0.000326
Slc66a2	627	20.21	0.910733	0.00187
Appl2	1875	16.63	0.910733	1.09e-05
Ctdsp1	783	121.92	0.903038	2.74e-09
Rarg	1377	74.43	0.903038	3.54e-12
LOC114697379	729	65.69	0.903038	3.49e-06
Rnf121	984	46.19	0.903038	2.15e-06
Smad3	1278	43.93	0.903038	4.2e-07
Ptpn1	1299	42.81	0.903038	1.85e-06
Tbc1d10a	1518	42.12	0.903038	7.75e-06
Pnpla2	1461	37.76	0.903038	6.15e-07
Zdhhc8	2301	31.14	0.903038	5.07e-11
Ppp1r21	2343	21.59	0.903038	3.62e-07
Pgap4	1212	19.41	0.903038	1.24e-05
Zfc3h1	5991	19.36	0.903038	2.73e-09
Taf8	927	19.14	0.903038	8.71e-06
Mllt10	3210	16.84	0.903038	3.79e-08
Plekho1	1227	16.02	0.903038	9.55e-05
Ostf1	645	240.97	0.895303	5.22e-10
Nek7	909	105.41	0.895303	5.03e-09
Lgals3bp	1869	82.82	0.895303	3.69e-08
Nnt	3264	51.08	0.895303	3.58e-11
Tusc2	333	44.49	0.895303	6.5e-05
Cpne3	1602	37.3	0.895303	1.72e-09
Stk39	1629	27.79	0.895303	5.34e-06
Stoml1	1203	26.85	0.895303	0.000659
Foxo1	1944	12.45	0.895303	0.0003
Golga2	2934	88.17	0.887525	1.26e-06
Frmd6	1869	75.84	0.887525	9.32e-10
Cpne1	1614	70.43	0.887525	4.67e-09
Ech1	972	70.13	0.887525	4.94e-09
Pcdhgc3	2520	70.08	0.887525	5.64e-11
Samd9	4746	59.68	0.887525	0.000943
Cacnb3	1416	54.45	0.887525	1.82e-07
Pmm1-1	615	39.15	0.887525	1.66e-05
Map2k7	1308	35.31	0.887525	1.94e-06
Atrn	4293	29.54	0.887525	1.06e-07
Fkbp15	3630	27.34	0.887525	3.96e-11
Acer3	804	26.89	0.887525	0.000121
Pbx2	1293	25.56	0.887525	8.23e-06
Spty2d1	2049	24.88	0.887525	0.000133
LOC114700598	381	22.55	0.887525	0.000469
Hfe	1068	18.41	0.887525	2.52e-05
Atp5pf	327	497.51	0.879706	1.12e-10
Lamp2	1227	301.57	0.879706	0.000164
Slc39a1	975	262.62	0.879706	1.16e-05
Prr13	417	258.16	0.879706	4.27e-10
Galnt2	1713	132.35	0.879706	2.23e-08
Hrct1	366	109.92	0.879706	7e-07
Tex264	927	98.13	0.879706	4.76e-09
Dcaf8	1773	79.47	0.879706	2.71e-08
Bsdc1	1284	55.41	0.879706	9.63e-11
Mapk9	1287	55.37	0.879706	9.52e-11
Camk1	1125	35.85	0.879706	9.16e-10
Arid5b	3429	35.58	0.879706	3.15e-08
Blzf1	1203	35.09	0.879706	1.56e-07
Vamp4	426	32.48	0.879706	0.000121
Zer1	2301	29.5	0.879706	8.32e-10
Ndst2	2649	21.95	0.879706	3.9e-08
Cnbd2	2862	12.62	0.879706	6.92e-05
ATP8	204	6659.02	0.871844	9.62e-05
Mfap2	564	16.85	0.871844	0.01
Zdhhc4	1029	16.15	0.871844	8.32e-06
Bcl6	2124	15.72	0.871844	4.09e-05
Igsf3	3642	13.41	0.871844	4.31e-06
Trappc14	1746	12.09	0.871844	1.79e-05
LOC114687930	1713	10.52	0.871844	7.63e-05
Golim4	1986	100.47	0.863938	1.7e-08
Ptpn9	1893	75.45	0.863938	1.31e-08
Samhd1	2004	49.59	0.863938	0.00624
Snai1	795	47.74	0.863938	1.35e-05
Hes1	843	43.54	0.863938	7.54e-06
Pspc1	1569	37.03	0.863938	3.56e-08
Nqo2	696	23.84	0.863938	5.37e-05
Cgrrf1	999	23.38	0.863938	3.02e-05
Galt	1104	20.97	0.863938	2.7e-05
Zbtb38	3579	15.49	0.863938	1.12e-06
Cnnm3	1035	10.71	0.863938	0.000887
Gstm2	657	1240.95	0.85599	5.97e-05
ND3	348	901.19	0.85599	0.000116
Ccn1	1137	506.82	0.85599	0.0005
Tspo	510	344.48	0.85599	5.47e-09
Wsb1	1266	172.83	0.85599	8.74e-09
Sra1	696	122.42	0.85599	1.94e-06
Ngrn	852	67.92	0.85599	9.69e-08
Ip6k1	1302	65.52	0.85599	2.66e-06
Arhgap17	2535	52.48	0.85599	1.6e-07
Aff1	3702	47.54	0.85599	2.93e-08
Sptlc1	1422	45.22	0.85599	8.38e-09
LOC114682502	1269	27.85	0.85599	4.21e-05
Ikbkb	2259	21.86	0.85599	2.96e-06
Znf609	4233	19.58	0.85599	1.63e-06
Zdhhc21	681	18.33	0.85599	0.000269
Gab1	2244	15.76	0.85599	0.000217
Gnb5	1062	10.89	0.85599	0.0015
Tmsb10	135	11926.4	0.847997	3.26e-06
Ufc1	504	237.34	0.847997	5.36e-08
Man2b2	3012	142.03	0.847997	0.000517
Ccn4	1104	78.5	0.847997	1.13e-06
Gss	1440	75.57	0.847997	5.16e-10
Rnf114	690	63.34	0.847997	0.000103
Get1	525	42.16	0.847997	2.52e-05
Ggh	957	35.04	0.847997	2.82e-05
LOC114682218	279	22.13	0.847997	0.00582
Snx32	1311	19.15	0.847997	0.00032
Tmx4	1011	17.55	0.847997	7.99e-05
Acad11	2337	15.29	0.847997	0.000193
Mterf2	1155	14.23	0.847997	1.75e-05
Phf8	3072	13	0.847997	1.22e-08
LOC114686964	1563	10.55	0.847997	1.98e-05
Ost4	114	1206.76	0.83996	3.99e-07
Chp1	588	212.47	0.83996	7.16e-07
Mien1	348	155.29	0.83996	4.01e-07
Son	7422	92.36	0.83996	8.29e-05
Vps41	2562	80.74	0.83996	7.15e-10
Brox	1236	79.44	0.83996	1.55e-10
Mcu	1053	55.47	0.83996	1.12e-08
Ubr2	5268	51.69	0.83996	9.38e-06
Gpr108	381	51.56	0.83996	3.59e-05
Mt2-like	186	51.11	0.83996	0.23
Fzd6	2139	32.2	0.83996	3.69e-10
Chd8	7767	27.99	0.83996	8.06e-09
Polk	2571	25.36	0.83996	1.14e-09
Fbrs	2904	22.75	0.83996	2.94e-09
Nprl2	1143	18.76	0.83996	0.000127
Mknk1	1182	17.41	0.83996	2.39e-05
Mettl21a	657	16.4	0.83996	0.00101
Kmt2d	16860	10.02	0.83996	6.99e-09
S100a11	303	5178.89	0.831877	5.9e-06
Thbs1	3753	887.74	0.831877	1.56e-05
Cd44	1095	709.57	0.831877	0.06
Cyb5r3	906	458.19	0.831877	0.000613
Dazap2	624	348.89	0.831877	3.16e-09
P4ha1	1605	270.51	0.831877	0.000188
Txnrd1	1836	201.78	0.831877	0.00452
Cdh11	2388	191.69	0.831877	0.000327
Fbxw2	1365	81.83	0.831877	1.63e-09
Tead1	1299	76.51	0.831877	3.74e-09
Galk1	1179	62.01	0.831877	6.67e-08
Gmppb	1083	61.5	0.831877	2.14e-08
Ring1	1221	48.19	0.831877	7.58e-08
Dcaf6	2850	48.03	0.831877	6.75e-07
Tmem14a	300	42.3	0.831877	0.000468
Rxylt1	1344	41.29	0.831877	1.24e-06
Chchd7	258	41.12	0.831877	0.00131
Traf2	1506	37.5	0.831877	0.00609
Tp53inp2	669	36.86	0.831877	0.000743
LOC119088962	327	29.4	0.831877	0.000653
LOC119087502	645	27.83	0.831877	0.00185
Ndfip1	636	322.23	0.823749	1.29e-07
Hexb	1536	104.02	0.823749	2e-09
Gyg1	1002	75.42	0.823749	5.52e-08
Mbd2	1239	69.48	0.823749	1.4e-06
LOC114684038	4764	46.86	0.823749	5.86e-06
Hddc3	540	32.75	0.823749	0.000305
Filip1l	3387	31.33	0.823749	4.98e-06
Caskin2	3600	26.31	0.823749	1.74e-07
Fuca2	1413	21.74	0.823749	1.65e-05
Hip1r	3207	21.72	0.823749	2.07e-08
Cgref1	837	21.56	0.823749	0.000244
Ficd	1662	20.55	0.823749	0.000179
Tdrd3	2232	20.52	0.823749	3.8e-05
Ogfod2	1050	19.4	0.823749	3.76e-05
Tbcel	1437	13.79	0.823749	2.97e-05
Plekhm1	3213	13.56	0.823749	8.43e-06
Aamdc	405	13.19	0.823749	0.01
Calu	948	1197.03	0.815575	0.000245
Arl1	546	280.07	0.815575	7.67e-09
Mydgf	501	248.51	0.815575	1.39e-06
Csrp2	582	195.09	0.815575	4.27e-07
Plbd2	1776	143.51	0.815575	7.33e-06
Ctdsp2	813	139.9	0.815575	5.5e-07
Bak1	636	103.91	0.815575	1.48e-05
Arhgef1	2763	101.53	0.815575	2.35e-05
Arfgap1	1278	91.76	0.815575	2.55e-07
Sptlc2	1683	77.23	0.815575	7.76e-07
Tox4	1842	59.38	0.815575	2.06e-09
Epn2	1752	56.62	0.815575	7e-06
C2H1orf50	600	42.75	0.815575	0.000134
Golga3	4467	41.77	0.815575	1.77e-09
Chkb	1260	39.87	0.815575	7.16e-07
Qdpr	726	32.6	0.815575	8.22e-05
Zfand6-2	672	31.65	0.815575	0.000293
Peli1	1257	28.17	0.815575	5.87e-05
Pgap6	2310	27.99	0.815575	1.16e-08
Cers4	1191	27.43	0.815575	6.97e-05
Znf512b	2628	22.71	0.815575	3.67e-08
Gag-pro-pol-21	4224	16.98	0.815575	8.63e-06
Foxk1	2160	13.73	0.815575	7.49e-05
Dipk2b	1731	11.15	0.815575	0.000478
Znf703	1806	10.41	0.815575	0.00033
Ifna-2a	651	451.18	0.807355	0.000249
Parva	1119	357.72	0.807355	0.000959
Snap23-2	666	82.22	0.807355	4.68e-06
Tnfrsf1b	1416	49.56	0.807355	1.37e-05
Vps16	2520	43.69	0.807355	3.23e-08
Rasa3	2505	43.25	0.807355	5.41e-07
Gale	1293	41.91	0.807355	9.55e-07
Kifap3	2424	41.88	0.807355	5.09e-10
Tmem127	717	39.87	0.807355	7.72e-05
Nr2f6	1173	28.37	0.807355	5.8e-05
Tesk1	1887	27.38	0.807355	2.27e-06
Vps51	2337	26.78	0.807355	1.64e-08
Rdh14	1008	17.8	0.807355	0.000271
Tbxa2r	1017	15.77	0.807355	0.000128
Znf18	1656	13.39	0.807355	3.2e-05
Synrg	3690	12.74	0.807355	7.19e-05
Anxa1	1041	1295.72	0.799087	1.72e-05
Ccdc80	2850	215.84	0.799087	0.000763
Jak1	3456	211.73	0.799087	0.000185
Ehd1	1605	166.6	0.799087	5.33e-05
Gm2a	582	147.81	0.799087	3.15e-06
Tmx3	1383	105.88	0.799087	1.6e-08
Cdc42bpa	4917	68.39	0.799087	0.00048
Cdc42ep4	1071	57.66	0.799087	1.02e-05
Ddx50	735	49.62	0.799087	1.81e-05
Tmem219	819	40.51	0.799087	5.64e-05
Ptgs2	1815	31.73	0.799087	0.3
Jmjd1c	7470	28.58	0.799087	2.57e-09
Ccdc93	1890	28.14	0.799087	2.63e-06
Slc35b3	957	26.08	0.799087	0.000337
Tmem123	1080	16.99	0.799087	0.000225
Lmbr1l	1470	16.19	0.799087	0.000294
Dip2a	4719	14.92	0.799087	1.91e-07
Foxn2	1290	10.62	0.799087	0.000578
Rps27l	255	871.11	0.790772	2.23e-07
Sh3bgrl	345	319.32	0.790772	9.41e-09
Niban2	2202	237.08	0.790772	0.00199
Pttg1ip	525	164.24	0.790772	2.31e-06
Lamtor1	486	156.6	0.790772	4.22e-07
Sgcb	960	114.02	0.790772	5.47e-08
LOC114708412	1524	68.84	0.790772	6.18e-09
Ddah2	858	63.72	0.790772	1.11e-05
Wipi1	1341	58.08	0.790772	6.43e-07
LOC114710063	258	52.11	0.790772	0.000564
Taok2	3168	49.21	0.790772	2.41e-08
Ep300	7254	35.15	0.790772	2.7e-05
Esrra	1269	27.86	0.790772	0.000356
Znf513	1626	21.68	0.790772	0.00015
Pank4	2322	18.73	0.790772	1.89e-05
Tmem39b	1020	18.16	0.790772	0.00424
Mysm1	2424	16.79	0.790772	5.72e-06
LOC114699984	729	10.31	0.790772	0.00263
Ubl5	222	630	0.782409	3.41e-08
Sap18	516	291.11	0.782409	2.54e-08
Pex19	900	91.83	0.782409	5.35e-06
Tspan17	855	87.75	0.782409	4.04e-07
Trip10	1812	81.51	0.782409	1.04e-07
Camk2d	1572	77.96	0.782409	3.76e-07
Eif4ebp2	363	70.43	0.782409	0.000214
Pip5k1a	1644	68.08	0.782409	3.68e-07
Rab24	612	56.62	0.782409	0.00023
Zmat3	870	43.68	0.782409	8.03e-07
Phyh	1017	31.98	0.782409	0.000293
Plekhj1	495	31.87	0.782409	0.000141
Ski	2061	30.94	0.782409	5.39e-07
Dtd1	630	26.77	0.782409	8.61e-05
Rab40c	846	22.95	0.782409	0.000174
Foxj2	1815	22.16	0.782409	1.42e-06
Bscl2	1362	21.33	0.782409	0.00015
Ltn1	5391	19.98	0.782409	4.47e-08
Tubg2	1356	17.34	0.782409	0.000203
Tent5a	1341	14.37	0.782409	0.00738
Romo1	240	345.55	0.773996	5.11e-05
Glb1	2040	264.1	0.773996	0.00136
Ptk7	3204	163.61	0.773996	0.0015
Clstn1	3042	162.49	0.773996	0.0015
Nfkb2	2700	141.09	0.773996	0.18
Mapkapk2	1167	101.88	0.773996	7.98e-06
Ackr3	1089	56.65	0.773996	1.31e-05
Ormdl2	462	53.62	0.773996	0.000488
Abhd5	690	51.39	0.773996	5.37e-05
Eif4g3	5433	50.71	0.773996	5.19e-05
LOC114708345	627	50.59	0.773996	8.32e-05
Lemd2	1500	39.9	0.773996	2.12e-07
Lrrfip2	2250	38.12	0.773996	7.47e-06
LOC114680653	5559	31.14	0.773996	1.34e-07
Rcan3	720	30.6	0.773996	0.000115
Ndst1	2649	27.89	0.773996	4.24e-07
LOC114687714	630	26.53	0.773996	8.58e-05
Fam241b	363	22.78	0.773996	0.00277
Itprid2	3744	22.73	0.773996	8.12e-06
Slc8b1	1758	19.09	0.773996	0.000171
Tatdn3	882	17.44	0.773996	8.61e-05
Abca3	5115	16.65	0.773996	7.57e-06
Nsmf	1503	16.4	0.773996	0.000602
LOC119086238	522	16.03	0.773996	0.00261
Mdm4	1473	15.34	0.773996	0.000131
Lzic	636	13.94	0.773996	0.00278
Pomk	1047	10.57	0.773996	0.0089
LOC114696682	174	135.8	0.765535	0.000286
Casp6	831	80.03	0.765535	3.22e-07
Rab31	588	79.15	0.765535	0.000382
Acbd4	903	59.35	0.765535	5e-06
Chrac1	396	57.83	0.765535	0.000406
Wwc3	3657	54.58	0.765535	2.11e-08
LOC114686542	1488	49.96	0.765535	6.35e-07
Mfsd5	1353	44.13	0.765535	6.31e-06
Fgd3	2190	32.98	0.765535	1.96e-06
LOC114702841	4713	29.98	0.765535	8.53e-08
Klf10	1449	23.93	0.765535	0.000513
LOC114703204	420	23.55	0.765535	0.00104
Pard3	4008	23.03	0.765535	2.73e-06
Phf20l1	3045	21.53	0.765535	1.83e-07
Cln3	1317	21.11	0.765535	0.000145
Arhgap18	1998	19.96	0.765535	1.95e-05
Znf219	2187	17.83	0.765535	9.57e-07
C1qtnf2	882	16.95	0.765535	0.000872
Ints9	1863	15.46	0.765535	0.000114
Abtb1	1416	14.73	0.765535	0.000374
LOC114681405	1485	10.14	0.765535	0.000127
Anxa6	2019	478.11	0.757023	0.000697
Rcn1	984	449.5	0.757023	0.000975
Paip2	375	187.1	0.757023	5.45e-07
Mrpl52	366	148.03	0.757023	3.42e-05
Nit1	984	56.63	0.757023	1.29e-05
Gabpa	1176	48.82	0.757023	1.09e-06
Ccdc25	627	47.45	0.757023	4.71e-05
Rab3gap1	2928	43.14	0.757023	2.57e-06
Mboat7	1422	40.96	0.757023	9.89e-07
Sec16a	7104	37.85	0.757023	8.66e-05
Smim29	417	19.97	0.757023	0.00889
Cachd1	3867	19.3	0.757023	1.29e-05
Ddx3y	2001	18.98	0.757023	1.89e-06
Dennd1a	3225	18.24	0.757023	2.21e-07
Dennd1b	2286	18.18	0.757023	0.00011
LOC114685427	537	15.51	0.757023	0.0037
Ptpre	2100	14.44	0.757023	0.00076
Cln8	867	14.02	0.757023	0.00567
Grn	1812	677.59	0.748461	0.0005
Nucb1	1413	355.56	0.748461	0.00222
Iscu	504	177.66	0.748461	3.23e-07
Rragc	1197	114.79	0.748461	1.23e-07
Casp12	1407	94.48	0.748461	0.01
Lmf2	2115	82.28	0.748461	6.6e-08
Slc39a6	2259	67.42	0.748461	0.000346
Leng8	2406	42.79	0.748461	1.59e-07
Mindy3	630	36.12	0.748461	0.00043
Tob2	1044	31.05	0.748461	0.000352
Lrch4	1956	30.14	0.748461	3.44e-05
Phkg2	1221	25.97	0.748461	0.000244
LOC114683381	4656	20.01	0.748461	9.29e-07
Zfyve9	4077	18.26	0.748461	5.25e-06
Rmdn1	933	16.43	0.748461	0.000117
Sspn	651	14.85	0.748461	0.00247
Lifr	2571	12.06	0.748461	0.00695
Micos13	360	293.25	0.739848	4.62e-08
Mpc2	390	139.48	0.739848	1.35e-05
Ddx5-2	1848	115.48	0.739848	1.34e-07
LOC114705172	825	104.09	0.739848	4.75e-05
Rab5a	648	90.66	0.739848	2.75e-07
Csk	1353	82.31	0.739848	9.19e-07
LOC114705179	3837	50.97	0.739848	2.82e-08
Ell2	1920	44.7	0.739848	0.00634
Ptprs	6906	43.7	0.739848	0.000977
Uck1	834	42.74	0.739848	9.97e-05
Ero1a	1404	40.99	0.739848	7.76e-07
LOC114708677	435	31.09	0.739848	0.00183
Pex16	1011	29.27	0.739848	8.51e-05
Trim30a	1611	19.59	0.739848	0.04
Pcbd2	396	16.24	0.739848	0.01
Tmbim6	714	484.95	0.731183	0.00253
Mmp24os	156	105.69	0.731183	0.000338
Ktn1	3744	94.45	0.731183	0.00334
Hexim1	1068	93.7	0.731183	3.43e-08
Ehmt2	3522	84.95	0.731183	0.00149
LOC114701181	429	79.77	0.731183	0.000531
Cybc1	564	67.87	0.731183	1.3e-06
Acaa2	1194	67.27	0.731183	4.87e-05
Fam177a1	633	64.48	0.731183	3.72e-05
Cep170	4755	56.07	0.731183	0.000173
Gypc	294	48.72	0.731183	0.02
Marchf3	762	48.3	0.731183	0.0029
Eif2ak2	1482	40.27	0.731183	0.000808
Usp16	2433	39.73	0.731183	4.2e-08
Nlgn2	2469	39.54	0.731183	9.13e-06
Osbpl8	2679	38.5	0.731183	1.4e-07
Sh3bp5l	1179	37.94	0.731183	0.000207
Numbl	1818	36.91	0.731183	6.74e-07
Abhd6	1182	35.01	0.731183	0.00137
Dgat1	1491	31.97	0.731183	6.35e-05
Sbf2	5631	26.1	0.731183	2.04e-07
Dock4	5943	25.21	0.731183	4.37e-07
Ncoa2	4188	18.2	0.731183	7.98e-06
Mn1	3960	17.81	0.731183	0.0017
Kctd1	798	17.34	0.731183	0.000946
Sec22c	750	16.19	0.731183	0.00234
Inpp5e	1947	15.08	0.731183	0.000104
Selenoo	2016	14.92	0.731183	0.000166
Rusc1	3096	13.74	0.731183	0.000345
Col1a2	4101	6270.36	0.722466	4.56e-05
Tmed9	708	379.22	0.722466	0.000224
Sar1a	597	364.98	0.722466	2.43e-06
Sdf4	1086	280.52	0.722466	0.0012
Tnfrsf1a	1452	113.55	0.722466	1.52e-07
Napa	819	111.74	0.722466	4.57e-06
LOC114690765	4650	67.85	0.722466	0.00126
LOC114681853	1092	48.01	0.722466	3.33e-05
LOC119086120	204	47.16	0.722466	0.00263
Mob3a	654	41.91	0.722466	0.00655
Swap70	1758	31.68	0.722466	0.000301
Col7a1	8844	30.61	0.722466	0.000162
Cryl1	960	30.26	0.722466	0.000248
Tnrc18	8733	30	0.722466	0.000238
Tep1	8115	27.07	0.722466	4.32e-06
Dnlz	522	24.78	0.722466	0.00285
Zbtb22	1926	20.51	0.722466	0.000167
Ust	1230	19.57	0.722466	0.00277
Rnf123	3945	19.44	0.722466	6.24e-06
Irak4	1395	17.11	0.722466	0.00113
Ttc14	2313	17.06	0.722466	6.54e-05
LOC114700621	381	14.85	0.722466	0.03
LOC114682977	555	12.51	0.722466	0.01
Camkmt	972	10.63	0.722466	0.00524
Arf3	546	325.3	0.713696	6.05e-07
Psmb5	792	312.87	0.713696	0.000121
Edf1	447	277.84	0.713696	3.67e-05
Pigt	1740	201.33	0.713696	0.00255
Dctn6-1	573	139.95	0.713696	6.28e-05
Farp1	3117	78.61	0.713696	0.000144
Nmi	927	65.83	0.713696	0.01
Tnfaip1	951	64.38	0.713696	7.69e-05
Cyld	2871	59.64	0.713696	0.00158
Piezo1	7635	54.51	0.713696	0.00561
Dapk3	1467	53.2	0.713696	0.000271
LOC114704767	1416	50.87	0.713696	6.56e-06
Gpr180	1134	39.5	0.713696	0.000282
Rab43	633	38.08	0.713696	0.0062
Cc2d1b	2556	37.12	0.713696	1.01e-07
Ptprg	4332	32.78	0.713696	6.87e-07
Hace1	2598	30.89	0.713696	7.97e-05
Slc9a8	1731	20.08	0.713696	0.000264
Kptn	1293	12.28	0.713696	0.000303
Col5a1	5514	646.41	0.704872	5.83e-05
P3h4	1359	130.45	0.704872	5.48e-07
Adgra2	4020	80.13	0.704872	0.00141
Vamp2	351	73.02	0.704872	0.000224
Acadvl	1965	65.61	0.704872	1.93e-05
Tmem183a	1131	60.55	0.704872	8.92e-07
Preb	1254	54.12	0.704872	7.39e-05
Fkbp11	609	54.06	0.704872	0.00104
Slc41a2	1719	51.51	0.704872	1.1e-05
Orai3	873	48.79	0.704872	0.000186
Mkrn1	1440	41.82	0.704872	1.22e-06
Pcyt1a	1104	39.85	0.704872	0.000214
Ripk1	1968	38.35	0.704872	1.03e-05
Pxn	3198	34.26	0.704872	3.28e-06
Tmem63b	2499	32.88	0.704872	9.47e-05
Uprt	930	19.62	0.704872	0.0044
Zc3h3	3033	13.33	0.704872	0.000994
Per1	3906	11.8	0.704872	0.000477
Ccdc28a	555	11.4	0.704872	0.02
Nedd8	246	394.85	0.695994	6.77e-08
Rsu1	834	183.45	0.695994	1.44e-06
Syngr2	675	101.73	0.695994	3.9e-06
Ei24	1023	83.96	0.695994	3.45e-05
Map2k1	1182	73.82	0.695994	4.29e-05
H6pd	2370	72.38	0.695994	1.12e-05
C3	4992	61.91	0.695994	0.18
Fbxo8	978	46.8	0.695994	0.000534
Exoc2	2775	40.49	0.695994	8.46e-06
Znfx1	5850	39.91	0.695994	0.00107
Parp10	2994	34.68	0.695994	0.00156
Pnpla6	4050	34.32	0.695994	7.57e-07
Zfp36l2	1458	33.51	0.695994	0.000954
Afdn	5754	28.06	0.695994	1.93e-07
Rbm45	1434	25.06	0.695994	0.000115
Tp53bp2	3405	21.23	0.695994	7.61e-06
Npepl1	1572	20.6	0.695994	0.000284
Nedd9	2502	19.01	0.695994	0.00173
Kiaa0319l	3204	18.24	0.695994	2.16e-06
Amer1	3327	17.54	0.695994	0.00153
Zbtb43	1512	10.6	0.695994	0.000443
Vamp8	306	530.1	0.687061	5.37e-07
Kif5b	2892	208.64	0.687061	0.00568
Dpp7	1491	123.15	0.687061	3.04e-07
Jak2	3399	119.64	0.687061	0.03
Ube2j1	957	106.31	0.687061	4.57e-07
Dnm2	2571	82.49	0.687061	8.22e-07
Ptk2	3228	73.47	0.687061	1.52e-05
Lrrc41	2436	71.27	0.687061	5.86e-07
Efcab14	1377	68.44	0.687061	3.53e-07
Epn1	1653	64.19	0.687061	4.96e-06
Micu2	1296	60.04	0.687061	9.94e-05
Rnf41	894	53.26	0.687061	0.000143
Socs5	1608	51.29	0.687061	0.000295
Ppt1	921	49.18	0.687061	0.000466
Creb3l2	1473	47.86	0.687061	5.07e-05
Fbxo28	1107	39.05	0.687061	0.000281
Ubxn2a	777	37.82	0.687061	0.000382
Cpt2	1977	31.18	0.687061	1.94e-05
Mtss1	2073	22.58	0.687061	8.35e-05
Daam1	3237	22.53	0.687061	0.000121
Foxo3	2022	22.52	0.687061	0.0061
Dyrk1a	2292	22.43	0.687061	4.57e-05
Fan1	3027	18.56	0.687061	4.03e-05
Rapgef2	4950	18.16	0.687061	4.81e-05
Ap3m2	1257	16.69	0.687061	0.00104
Kif7	4089	15.89	0.687061	5.82e-07
Pim3	981	12.48	0.687061	0.00513
Iffo1	1401	12.31	0.687061	0.0032
Cyren	471	11.36	0.687061	0.04
Npc2	450	548.23	0.678072	0.000329
Ap2a2	2817	200.43	0.678072	0.00559
Cnih1	483	166.2	0.678072	0.000243
Selenos	567	147.87	0.678072	8.68e-05
Ctsh-1	1002	87.02	0.678072	6.49e-06
Plekhf1	840	82.15	0.678072	9.61e-05
Ccdc50	1425	57.71	0.678072	0.000239
Bcl9l	4491	57.51	0.678072	0.000992
Arhgef10	4239	56.14	0.678072	2.23e-05
Steap2	1470	55.67	0.678072	0.09
LOC114707953	2385	51.64	0.678072	3.32e-05
Araf	1815	47.02	0.678072	3.96e-05
Cept1	1251	41.01	0.678072	4.23e-05
Trim35	1548	32.11	0.678072	8.35e-05
Mmd	717	31.8	0.678072	0.01
Clcf1	840	27.41	0.678072	0.0035
Spata2	1545	24.3	0.678072	0.000402
Dtx4	1860	18.98	0.678072	0.00855
Rasa2	2550	15.96	0.678072	0.000244
Crebrf	1983	11.58	0.678072	0.00269
Fkbp9	1713	366.04	0.669027	0.00354
Xbp1	1140	156.72	0.669027	8.83e-06
Os9	1992	155.68	0.669027	0.00304
Acat1	1275	146.71	0.669027	4.6e-07
Smim30	180	141.48	0.669027	0.00754
Cnppd1	1227	124.75	0.669027	1.18e-06
Rab21	690	117.89	0.669027	0.000226
Pros1	2025	103.66	0.669027	4.04e-06
Lrrc42	1152	77.7	0.669027	1.08e-05
Scamp2	990	67.24	0.669027	6.43e-07
Acin1	3705	59	0.669027	2.15e-05
Tbc1d5	2496	40.16	0.669027	6.13e-07
Glt	630	36.54	0.669027	0.00201
Rnf141	600	27.16	0.669027	0.000716
Hcfc2	2169	26.06	0.669027	6.18e-06
H-2_AKa-1	771	25.11	0.669027	0.000884
Ppp1r37	2133	25.07	0.669027	0.000104
Kdsr	999	22.99	0.669027	0.00202
Fbxl17	2259	19.65	0.669027	0.000694
Ppox	1161	16	0.669027	0.00214
Pex6	2946	14	0.669027	0.000286
Zscan25	690	10.49	0.669027	0.01
Ilk	1359	353.5	0.659925	0.00979
Mea1	651	173.57	0.659925	8.16e-05
[truncated: 7,198 more rows]
