# Supplementary material for: Dermal fibroblast cultures recapitulate differences between deermice and mice in their responses to a Toll-like receptor agonist
Source: Front Immunol. 2025 Nov 4;16:1666789. doi: 10.3389/fimmu.2025.1666789 (PMC12623179; doi:10.3389/fimmu.2025.1666789)
Supplement: Supplementary file 17 [file Table8.xlsx]

## Sheet: Table S7
Table S8. Differentially transcribed CDSs of high (P47) passage P. leucopus dermal fibroblasts with fold-changes of Pam3CSK4-treated cells over untreated cells over P47 transcription. The listed CDSs had a mean TPM value across samples ≥10.
CDS	length (bp)	max group mean	log₂ FC
Ccl2	432	377.53	5.6
Cxcl1	300	303.26	5.5
Ccl7	462	351.08	3.87
Cxcl10	297	695.14	3.6
Zc3h12a	1785	23.96	3.2
Traf1	1248	25.84	2.92
Tnfaip2	2091	53.88	2.87
Nfkbia	945	64.19	2.64
Gbp1	2325	22.76	2.31
Relb	1665	47.75	2.27
Mmp9	2157	17.64	2.17
Gbp2-like-5	1356	85.29	2.09
Ptgs2	1815	25.04	1.89
Tnfaip3	2460	12.37	1.85
Cxcl9	378	12.3	1.79
Gp1ba	2151	13.4	1.7
Ier3	483	170.61	1.7
Adamts3	3099	28.73	1.46
Nfkb2	2700	106.72	1.43
Micall2	3129	23.38	1.38
Birc3	1803	45.14	1.34
Adamts7	4965	17.26	1.34
Lif	609	65.67	1.33
Isg20	552	18.18	1.23
C1s	2088	28.34	1.21
Serpinb8 (LOC114708364)	1125	47.91	1.11
Sqstm1	1326	606.02	1.08
Tsku	1065	73.77	1.07
Tlr2	2355	70.21	1.06
Parp14	5130	20.47	1.03
Cemip2	4149	25.51	1
Ifngr2	993	50.31	0.95
Dtx3l	2274	35.79	0.9
Nfkb1	2910	24.76	0.87
Ets1	1329	27.58	0.86
Rhbdf2	2481	17.06	0.85
Gbp4	1860	47.53	0.83
Sp100	2268	27.46	0.8
Rnf19b	2199	89.26	0.78
Sos1	3960	65.76	0.77
Traf3	1704	25.9	0.77
Insyn1	879	21.99	0.77
Pawr	534	33.83	0.75
Slc4a7	3765	20.82	0.74
Bcl2l11	627	11.03	0.72
Ntaq1	633	27.06	0.72
Gadd45a	498	73.19	0.71
LOC114694212	1002	26.62	0.69
Fbxo32	1068	10.99	0.7
Rfx5	2040	15.68	0.67
Atf3	612	25.25	0.68
Ripk2	1620	18.07	0.68
Mlph	1770	12.79	0.67
Cep43	1167	23.43	0.67
Atg16l2	1872	14.62	0.67
Slc43a2	1719	29.11	0.67
Sdc4	591	41.73	0.66
Map4k4	4182	111.39	0.64
Ptges	462	71.3	0.63
Znf365	1230	13.48	0.63
Trim21	1389	11.4	0.62
Junb	1035	75.34	0.61
Casp8	1452	48.41	0.62
Casp12	1407	64.31	0.6
Ninj1	459	63.21	0.61
Vegfc	1248	42.05	0.59
Clec2d	621	12.34	0.59
Antxr2	1464	111.9	0.58
Traf2	1506	24	0.58
Hivep2	7308	21.8	0.58
LOC114686854	273	14.39	0.58
Parp9	2487	14.88	0.57
Ext1	2241	19.62	0.56
Txnrd1	1836	127.02	0.54
Nfkbib	1089	47.43	0.54
Plk2	2046	210.88	0.54
Tram2	1116	20.99	0.54
St3gal1	1023	22.59	0.52
Rc3h1	3390	21.58	0.53
Dennd3	3831	18.91	0.53
Enah	2469	43.76	0.52
Optn	1728	91.87	0.51
Slc25a25	1545	14.52	0.51
S1pr2	1056	20.2	0.51
Zeb1	3318	16.94	0.5
Cdk6	981	38.88	0.5
Dusp8	1887	12.02	0.49
C1r	2118	55.31	0.5
LOC114688633	558	14.37	0.49
Ell2	1920	29.9	0.48
Tap1	2178	27.39	0.49
Limd2	387	104.5	0.49
Cyld	2871	40.49	0.48
Trim12c	1503	36.39	0.49
Tp53	1176	205.39	0.48
Bid	591	51.72	0.48
Tcim	321	22.1	0.48
Ifi47	1245	14.67	0.48
Ticam1	2502	13.89	0.47
Zeb2	3642	11.34	0.48
Dcbld2	2322	44.95	0.46
Pdlim4	993	77.31	0.46
Rnf122	468	31.28	0.46
Irf2	1050	28.76	0.45
Aen	978	14.61	0.46
Irf7	1401	11.18	0.45
Impact	954	41.57	0.44
Il1rap	1923	22.67	0.45
Pnrc1	891	20.93	0.45
Mybl1	2151	20.87	0.45
Glis3	2802	14.18	0.44
Tnc	6606	194.49	0.44
Hmgcs1	1650	260.77	0.44
Tsc22d1	3249	36.72	0.43
Irgm2	1236	29.54	0.43
Cyp7b1	1524	20.92	0.43
Zhx2	2514	19.27	0.44
Cmtm4	627	18.94	0.43
Arhgef3	1656	10.9	0.43
Kdm6b	4965	21.56	0.42
Lox	1248	479.15	0.43
Gng12	219	167.24	0.43
LOC114700863	2919	43.8	0.43
Casp1	1209	24.45	0.42
Tfrc	2277	121.21	0.42
Slc11a2	1797	22.82	0.41
Tgfb2	1329	11.56	0.41
C7H3orf18	489	10.08	0.42
Raph1	3942	14.92	0.41
Mvp	2625	123.69	0.4
Rcan1	756	62.29	0.4
Hmgcs1	1563	27.41	0.4
Pcnx1	7026	22.07	0.4
Kansl1l	2973	19.65	0.4
Filip1l	3387	19.22	0.4
Tmbim1	930	81.23	0.39
Irf1	981	73.59	0.39
Xaf1	810	57.12	0.39
Zc3hav1	2964	33.78	0.39
Nab1	1455	28.1	0.39
Sp1409	1779	19.44	0.38
Cbl	2742	17.14	0.39
Il11	1092	16.84	0.39
Heca	1659	10.04	0.39
Sema3c	2256	83.9	0.37
Cttnbp2nl	1920	49.23	0.38
Nmi	927	44.07	0.38
Chst11	1059	23.45	0.37
Pik3r1	2175	15.49	0.38
Med14	4374	81.08	0.37
Csf1	774	265.92	0.36
Bhlhe40	1236	177.69	0.37
Cdkn1a	489	144.41	0.36
Arhgef40	4410	69.07	0.37
Psmb9	660	61.79	0.37
Bbx	2928	53.27	0.37
Creb1	984	37.6	0.37
Tjp2	3552	35.33	0.37
Samd9	4746	35.28	0.37
Ikbke	2196	20.72	0.36
Rapgef6	4869	19.23	0.36
Cebpd	807	17.53	0.37
Samd4a	1887	16.76	0.37
Csnk1g1	1269	16.27	0.36
Trim56	2223	16.13	0.36
Arl15	615	11.48	0.37
Itgav	3141	90.77	0.36
Cd44	1095	440.72	0.36
Nub1	1923	138.85	0.36
Postn	2511	29.4	0.36
Zcchc14	3237	26.5	0.35
Lgalsl	519	24.22	0.36
Mecp2	1470	12.42	0.36
LOC114704540	2754	10.49	0.35
Parp3	1584	91.58	0.35
Il13ra1	1272	74.43	0.34
Plekhf1	840	55.18	0.35
Fat4-like	3087	45.36	0.34
Gjb4	801	24.78	0.35
Abhd6	1182	22.76	0.34
Klhl24	1803	20.54	0.35
LOC114681601	1044	12.39	0.35
Tapbpl	1338	77.63	0.33
Chac1	669	67.17	0.33
Tfe3	1725	66.93	0.33
Tap2	2112	59.83	0.33
Zfp36l1	1017	43.17	0.33
Samhd1	2004	29.83	0.33
Otud4	3324	29.64	0.33
Med13	6516	25.71	0.34
Med13l	6630	24.33	0.33
Parp10	2994	23.14	0.34
Has2	1659	21.37	0.33
Znf827	4032	10.16	0.33
Slc2a1	1479	62.36	0.32
Cdc42ep5	456	58.06	0.32
Loxl4	2478	44.8	0.33
Nfatc1	2823	34.63	0.32
Mapk8	1284	32.37	0.32
Ifi35	861	32.28	0.32
Kmt2e	5574	30.51	0.32
Pbx1	1221	25.9	0.32
Clasp2	4710	20.35	0.33
Gbp2-like-3	2361	20.19	0.32
Phactr1	1743	19.15	0.32
Irs2	4014	14.45	0.33
Pak3	1743	11.87	0.33
Neurl1b	1644	11.67	0.32
Smg1	10974	16.74	0.31
Bmpr2	3114	76.95	0.31
Ppbp	342	2147.92	0.31
Nampt-1	1476	80.33	0.31
Rai14	2940	58.44	0.31
Src	1662	45.03	0.31
LOC114708899	309	28.23	0.3
Castor1	999	23.73	0.31
Nfat5	4236	20.17	0.3
Abca5	4929	15.6	0.32
Eml2	2544	14.3	0.3
Heg1	3939	12.65	0.31
Stard4	627	12.59	0.31
Nedd9	2502	12.34	0.31
Steap2	1470	38.1	0.3
Sp110	1422	55.53	0.3
Grina	1047	53.14	0.3
Stat5a	2382	51.56	0.3
Pdpn	519	46.6	0.3
Ogfod1	1608	26.82	0.29
Elf4	2004	24.24	0.3
Slc30a4	1293	23.91	0.3
Dusp16	1980	19.77	0.29
Mcidas	1170	18.1	0.29
Spty2d1	2049	14.44	0.3
Lrch3	2352	13.89	0.3
Lats1	3393	13.75	0.3
Mtcl1	4830	13.05	0.29
Asb7	957	12.65	0.3
Chd9	8658	10.66	0.3
Spin1	789	91.77	0.28
Atp2b4	3606	86.5	0.29
Cdkn2b	393	65.66	0.28
Sh3pxd2a	3375	64.49	0.28
Aff4	3480	59.65	0.29
Skil	1896	51.4	0.29
Vezf1	1572	50.12	0.29
Casp7	927	38.42	0.28
Fmnl3	3087	34.39	0.28
Plekho2	1668	28	0.28
Arhgap31	4284	26.32	0.29
Nr2c2	1791	25.66	0.29
Uhrf2	2412	24.72	0.28
Cdk17	1572	19.82	0.29
Etnk1	1092	19.39	0.28
Ccser2	3105	15.6	0.29
Foxn3	1389	13.79	0.28
Lhfpl2	660	13	0.29
Dtx4	1860	12.72	0.28
Tanc2	6165	12.64	0.29
Ppp6r1	2586	12.39	0.29
Slc66a2	627	11.47	0.28
Micall1	2580	11.02	0.29
Cd47	996	145.46	0.27
Pdlim7	1383	94.12	0.27
Atp13a3	3762	81.22	0.28
Bcar1	2763	77.06	0.27
Gzma	789	65.21	0.27
Vgll4	843	50.05	0.28
Tnfsf10	963	43.05	0.28
Tnip1	1863	42.41	0.27
Mark1	576	38.59	0.27
Gna13	1134	36.46	0.27
Ints10	2292	36.37	0.27
Ptpn2	1524	28.12	0.28
Qser1	5070	27.2	0.28
Serinc5	1386	26.19	0.27
Fhod1	3537	25.01	0.27
Nfil3	1389	22.32	0.27
Trim26	1620	20.37	0.27
LOC114693038	1425	19.38	0.28
Dmxl1	9222	18.36	0.28
Rab32	675	17.92	0.27
Sp100-like	435	14.88	0.28
Egfr	3624	14.16	0.27
Amer1	3327	11.58	0.28
Tnfaip6	828	313.01	0.26
Adh7	1266	260.79	0.26
Gabarapl1	354	135.79	0.27
Ddit4	699	111.24	0.27
Txnip	1182	83.16	0.26
Spag9	3924	75.01	0.27
Sh3pxd2b	2733	68.99	0.26
Stk38l	1395	65.63	0.27
Ccdc88a	5619	37.48	0.26
Rest	3255	36.57	0.26
Xiap	1491	33.29	0.26
Atrx	7305	32.76	0.26
LOC114684038	4764	28.04	0.26
Ralgapb	4590	25.26	0.26
Smad3	1278	24.75	0.26
Slc25a22	972	21.6	0.26
Zfp36	954	21.13	0.26
LOC119088883	261	17.13	0.26
Ash1l	8883	16.9	0.26
Tstd2	1482	14.46	0.26
Pml	2625	14.2	0.27
Etv6	1359	14.05	0.26
LOC114686086	1377	13.37	0.26
LOC114692337	669	12.56	0.26
Fam219a	504	11.85	0.26
Clic4	762	193.62	0.25
Nupr1	246	178.03	0.26
Nfe2l1	2319	167.33	0.25
Sod2	690	125.72	0.25
Map7d1	2322	108.43	0.25
Fndc3b	3624	87.04	0.25
Rhoq	618	78.41	0.25
Plscr3	891	77.97	0.25
Tnks1bp1	5112	68.72	0.25
Fosl2	975	49.27	0.26
Cdc42bpa	4917	41.16	0.25
Noc3l	2784	39.63	0.26
Dclk1	2220	38.66	0.26
Pla2g4a	2250	35.25	0.25
Kdm2a	3483	33.55	0.25
Slc41a2	1719	33.1	0.25
Sin3a	3825	32.03	0.25
Flnb	7809	30.93	0.26
Mtmr14	1737	28.41	0.25
Mpp5	2052	26.65	0.25
Zbed6	2943	20.86	0.25
Atp10d	4266	20.42	0.26
Nrbf2-3	831	17.37	0.25
Rictor	4956	16.89	0.25
Sema6a	2931	15.09	0.25
LOC114691312	3078	14.27	0.25
Slc12a7	3336	13.19	0.25
Uprt	930	12.75	0.25
Palm2akap2	3204	12.6	0.25
LOC114680877	2031	11.02	0.25
Parp12	2130	10.82	0.25
Slc7a5	1518	127.28	0.24
Adam19-like	603	125.45	0.24
Amotl2	2391	94.43	0.24
Map1b	7398	74.44	0.24
Map4	6549	64.53	0.23
Pank3	1113	57.79	0.23
Prrc2c	8367	52.09	0.24
Pik3c2a	5064	50.66	0.24
Taok1	3006	40.24	0.24
Tasor2	7188	37.11	0.24
Ifngr1	1404	34.71	0.24
Baz1a	4584	34.55	0.24
Btaf1	5547	32.76	0.24
Mlkl	1380	31.05	0.24
Tgfbr2	1704	30.95	0.24
Stk3	1143	27.46	0.24
Fnip1	3498	27.09	0.23
Pkp4	3573	26.58	0.24
Atxn1l	2064	23.98	0.24
Aak1	3153	21.99	0.24
LOC114680653	5559	19.18	0.24
Gpkow	1464	18.97	0.24
Tmem87b	1668	17.5	0.24
Dtwd1	915	14.99	0.24
Ttc39b	1842	14.67	0.24
C16_21H2orf49	699	14.26	0.24
Taf4	3141	13.12	0.24
Bcor	5283	13.03	0.24
Fam199x	1167	11.31	0.24
Tp53inp1	717	10.25	0.24
ATP8	204	3827.3	0.23
Chd4	5733	128.56	0.23
Rela	1650	105.23	0.23
Ptbp3	1668	104.87	0.23
Afap1	2496	92.83	0.22
Psmb10	822	74.06	0.22
Klf6	954	71.73	0.22
Bcl10	699	62.71	0.23
Hspg2	13173	61.18	0.23
Rbfox2	1296	59.57	0.22
Tmem200a	1476	58.79	0.23
Prkcd	2106	55.37	0.22
Abr	3558	55.07	0.22
Dctn4	1380	53.31	0.23
Cemip	4155	52.95	0.22
Hipk1	3636	52.47	0.23
Usp9x	7662	50.86	0.22
Palld	4191	42.98	0.22
Brd4	4140	38.34	0.22
Mob1b	651	37.55	0.23
Trio	9312	34.21	0.22
LOC119088959	2751	33.94	0.22
Erc1	3360	32.73	0.22
Lysmd3	918	32.28	0.23
Uhmk1	1260	31.93	0.23
C11H5orf51	885	31.36	0.23
Tbx3	2232	29.57	0.23
Znf568	2025	26.57	0.22
Znfx1	5850	25.97	0.22
Btbd7	3390	25.08	0.22
LOC114709417	240	24.93	0.23
Evi5	2430	24.93	0.22
Vgll3	819	24.14	0.23
Chic1	678	22.34	0.23
Kdm5a	5073	21.15	0.22
Susd6	912	20.05	0.22
Rnf24	447	19.8	0.22
Xrn1	5184	18.85	0.22
Cdk12	4326	18.5	0.23
Ttll4	3225	17.08	0.22
Rbm43	1035	16.84	0.23
Rev3l	9357	16.61	0.23
Tshz3	3246	15.84	0.23
Ro60	1617	15.35	0.23
Prdm2	5163	14.88	0.23
Kdm6a	4275	14.64	0.22
Igf2bp3	1740	14.3	0.22
Wdfy3	10599	14.06	0.23
Bdp1	7374	13.28	0.23
Sesn2	1443	12.89	0.23
Gcnt4	1368	12.47	0.23
Nod1	2814	12.24	0.23
Fbxo45	843	11.63	0.23
Asxl2	4317	10.8	0.22
Arl5b	543	10.58	0.22
Gbp2-like-4	1827	10.5	0.23
Prr14l	5733	10.24	0.23
Angptl2	1482	204.83	0.21
Adam12	2712	177.81	0.21
Calcoco2	1347	162.89	0.21
Qki	1026	144.22	0.22
Mgat4b	1647	99.14	0.22
Dennd5a	3861	90.86	0.22
Adcy7	3294	90.12	0.21
Iqgap1	4974	84.58	0.21
Atl3	1626	76.21	0.21
Dbn1	2121	74.38	0.21
Dync1li2	1437	74.14	0.22
Ltbp2	5460	73.28	0.22
Enc1	1770	64.5	0.21
Ppp1r12a	2934	54	0.22
Med1	1671	52.49	0.22
Rbpj	1503	51.3	0.22
Smad5	1398	47.77	0.22
Erbin	4347	46.43	0.21
Trim30a-like	1398	44.4	0.21
Rnf19a	2490	34.33	0.21
Apol7b-like	864	33.31	0.21
Rcl1	1122	31.31	0.21
Dnajb9	669	30.89	0.22
Glce	1857	30.74	0.22
Slc39a9	927	30.34	0.21
Desi2	585	30.16	0.22
Arhgef5	4740	29.88	0.21
Tnfrsf1b	1416	29.85	0.22
Bcr	3822	28.78	0.22
Mib1	3021	28.66	0.22
Fam76a	837	27.47	0.21
Tasor	4884	27.15	0.21
Myo5a	5559	26.89	0.22
Golgb1	9735	26.22	0.22
Tulp4	4647	25.4	0.22
LOC119086245	852	25.28	0.21
Tuba4a-like	609	19.79	0.21
Lin52	474	18.99	0.22
Ifnar1	1749	18.54	0.22
Atf6	1977	17.11	0.21
Vcpip1	3723	16.91	0.21
Foxp4	2031	16.51	0.22
Ece1	2265	14.86	0.21
Igf1r	4116	14.64	0.21
Chd2	5484	14.07	0.22
Kiaa1109	15279	14.05	0.21
Atr	7911	13.28	0.21
LOC114682255	678	12.93	0.21
Trim30a	1611	12.53	0.21
Rad54l2	4401	12.48	0.21
Dennd1b	2286	11.12	0.21
Dnajb6	1080	229.39	0.2
Myof	6147	187.01	0.2
H-2_LDa-2	993	155.85	0.2
Adam19	2049	149.27	0.2
Hmox1	870	131.12	0.2
Ddx21	2355	102.81	0.2
Wnk1	7905	72.2	0.2
Bpnt2	1074	69.42	0.21
Ddr2	2565	65.99	0.2
Trim47	1926	49.97	0.2
Cflar	1527	49.78	0.2
Cnbp	537	49.48	0.2
Usp34	10635	46.44	0.2
Mbnl2	1089	41.19	0.2
H-2_Q10a-2	1170	39.91	0.2
Slc7a1	1887	38	0.2
Bcl9l	4491	37.64	0.2
Arhgef12	4632	33.04	0.2
Sim2	2013	32.92	0.2
Adam17	2484	28.09	0.2
H-2_Q10a-1	1206	27.05	0.2
Akap11	5694	25.53	0.2
Hipk3	3603	24.99	0.21
C1H19orf12	501	24.49	0.2
Cubn	10860	24.3	0.2
Clock	2457	24.16	0.21
Srp19-2	486	24.04	0.2
Birc6	14565	22.7	0.2
LOC114708237	1215	21.54	0.2
Thoc2	4785	21.27	0.2
Sh3rf3	2640	21.26	0.21
Carf	2169	21.16	0.2
Suco	3756	20.45	0.2
Arid5b	3429	20.14	0.2
LOC114697851	444	19.39	0.2
Dcp1a	1659	19.03	0.21
Smad7	1287	19.02	0.21
Crybg3	8832	17.52	0.2
LOC114708153	1524	17.33	0.21
Mef2c	1296	16.18	0.2
Map3k2	1860	15.97	0.2
LOC114682356	255	15.74	0.2
Baz2a	5541	15.65	0.2
Vps13a	9510	15.32	0.21
Gli3	4755	14.63	0.21
H-2_K1	1176	14.34	0.21
Dcun1d3	915	13.97	0.2
Mideas	3312	13.06	0.2
LOC114691938	543	12.61	0.21
Gcc2	5043	12.41	0.2
Tnrc6b	5613	12.24	0.21
Nek1	3702	12.17	0.2
Zcchc7	1626	11.94	0.2
Mycbp2	14388	11.41	0.2
Ncoa2	4188	11.37	0.2
Myo9a	7848	11.3	0.2
Znf609	4233	11.2	0.2
Clcn5	2451	11.13	0.2
LOC114687418	4074	10.67	0.2
Bcl9	4056	10.12	0.2
Yes1	1626	132.11	0.19
Twsg1	669	127.59	0.19
Tmem98	681	125.21	0.19
Bicc1	2922	117.23	0.19
Larp1	3252	104.99	0.19
Ube2g1	438	64.99	0.18
Efr3a	2460	64.93	0.19
Ktn1	3744	59.09	0.19
Lig3	3048	56.38	0.18
Arhgap35	4500	56.2	0.18
Ccdc127	783	52.92	0.19
Snap23-2	666	48.77	0.19
Ypel5	399	47.22	0.19
Stk17b	1116	47.04	0.19
Mcc	2292	40.7	0.19
Nup153	4401	39.85	0.19
Gnl3l	1731	39.26	0.2
Eps15	2709	39.16	0.19
Mier1	1803	37.73	0.19
Slc1a5	1665	36.09	0.19
LOC119087637	630	33.56	0.19
Cnot6l	1668	28.18	0.19
Aspm	9297	28	0.18
LOC114695187	1815	27.51	0.19
Fam168a	582	26.91	0.19
Ube3a	2715	26.74	0.19
Bpgm	780	26.52	0.19
Cdc42ep1	1176	26.51	0.18
Mapkapk3	1155	25.11	0.19
Icmt	855	25.08	0.19
Mfap3	1047	24.83	0.18
LOC114694361	1239	24.48	0.19
Ubxn2a	777	24.31	0.18
Nf1	8553	23.9	0.19
Usp24	7917	23.52	0.19
Elf1	1734	23.46	0.18
Secisbp2l	3147	23.43	0.19
Sntb2	1572	22.92	0.18
Mt1-like	186	21.69	0.19
Flt3lg	1134	21.51	0.19
Ubr3	5718	21.4	0.2
Pnpla2	1461	21.09	0.19
Ric1	4281	20.52	0.2
Dis3	2787	19.47	0.19
Frs2	1530	19.15	0.19
Cebpb	903	19.08	0.19
Ccdc97	1023	18.78	0.19
Agpat4	1401	18.62	0.19
LOC114691681	417	18.52	0.19
Atp11c	3351	17.82	0.18
LOC114686883	192	17.59	0.18
Smim3	183	16.18	0.19
Runx2	1665	15.63	0.19
Acer3	804	15.12	0.18
LOC114688536	3000	14.63	0.18
Ulk2	2985	14.16	0.18
Phc3	3036	14.03	0.18
LOC114696617	1452	12.68	0.19
LOC114700607	381	12.47	0.19
LOC114697853	474	12.05	0.19
Itga9	3117	11.48	0.18
Mast4	7341	11.42	0.19
Kremen1	1422	11.3	0.19
Pik3r3	1386	10.64	0.19
Ipmk	1140	10.63	0.19
Chm	1956	10.3	0.19
Ago2	2583	10.07	0.19
Prickle3	1860	10.01	0.19
Nedd4-like	1083	626.05	0.17
Thbs1	3753	518.96	0.18
Dpysl3	2052	391.38	0.18
Hif1a	2496	206.46	0.18
Septin11	1278	203.4	0.18
Mad2l1	618	189.96	0.17
Gjb3	819	177.46	0.17
Mapk6-1	2172	157.55	0.18
Dkk2	780	138.37	0.18
Psmb8	828	135.03	0.17
Nras	570	105.87	0.17
LOC119087860	339	104.48	0.18
H-2_D37a	849	97.78	0.18
Loxl1	1809	93.59	0.17
Max	456	82.61	0.17
Wac	1632	75.75	0.17
Nufip2	2076	68.56	0.18
LOC114689334	675	68.54	0.17
Rlim	1824	68.48	0.17
Ptpn11	2151	65.71	0.17
Bmpr1a	1599	57.32	0.17
Ncor1	7206	54.43	0.18
Marchf6	2784	53.73	0.18
Ralb	621	53.67	0.18
Gtpbp4	1362	53.38	0.18
Ranbp2	8487	53.16	0.17
Tcf4	2037	51.08	0.18
Trim44	1107	50.53	0.18
Ccn4	1104	44.97	0.18
Pcsk1	2262	42.88	0.17
LOC114682003	1143	41.95	0.18
Setd5	4344	40.67	0.18
N4bp1	2580	40.62	0.17
Tmem131	5628	39.41	0.17
Ano6	2739	37.88	0.18
Vamp7	663	35.08	0.17
Cep170	4755	34.87	0.18
Znf655	1836	33.35	0.18
Adprs	1116	33.2	0.17
Ubp1	1623	32.14	0.18
Kpna1	1617	31.49	0.17
Igf2bp2	1392	31.29	0.17
Iqgap3	4893	29.83	0.18
Fbxo11	2532	29.67	0.18
Gabpb2	1245	27.87	0.17
Naa25	2919	27.01	0.17
Kat6a	6012	26.27	0.18
Plxna1	5742	25.44	0.17
Ppm1k	1119	24.58	0.18
Nectin3	1536	24.34	0.18
Ppm1l	1083	23.86	0.18
Tgfbr1	1524	23.53	0.18
Kansl3	2703	22.63	0.18
Vps54	2895	22.14	0.17
Slc39a14	1470	22.05	0.18
Rbm33	3678	22.05	0.17
LOC114701977	681	21.03	0.18
Usp25	3165	20.17	0.18
Kif1b	5061	20.11	0.18
Lmbrd2	2085	19.97	0.18
Ralgapa1	6249	19.67	0.17
Blzf1	1203	19.66	0.17
Hif1an	1050	19.35	0.18
Serpinb9e	1128	18.32	0.17
Maml1	3060	18.05	0.17
Plekhf2	750	18.05	0.18
Htt	9354	17.86	0.18
Pcmtd1	1077	17.71	0.17
Apc	8592	17.6	0.17
Rnf44	1308	17.47	0.18
Ptch1	4149	17.43	0.18
Ssh1	3135	17.33	0.17
Samd8	1437	17.05	0.18
Atrn	4293	16.46	0.18
Xpnpep3	1518	16.24	0.17
Phtf2	1869	15.7	0.17
LOC119086615	822	14.85	0.18
Stk40	1308	13.59	0.18
Mtr	3762	12.63	0.18
Mbtd1	2085	12.35	0.17
Helz	5874	12.14	0.18
Mcat	1143	11.08	0.18
Nrip1	3495	10.76	0.18
Myo6	3906	10.37	0.17
Txlng	1587	10.25	0.17
Plekha1	1215	10.24	0.18
Lacc1	1293	10.15	0.18
Fn1	7428	1566.78	0.17
B2m	378	1327.69	0.16
Msn	1734	482.44	0.17
Cd59	396	326.98	0.16
Tmbim6	714	302.96	0.16
Vcl	3201	292.78	0.16
Nfe2l2	1815	146.08	0.16
Fam91a1	2517	137.61	0.17
Polr2a	5913	124.76	0.16
Rala	621	98.51	0.16
Twf1	1053	94.66	0.16
Zfand5	642	87.25	0.17
Trim30d	1593	79.42	0.16
Tapbp	1371	76.75	0.17
Trip12	6141	74.18	0.17
Naa15	2598	71.8	0.16
Ankfy1	3510	69.37	0.17
Cd99l2	645	67.31	0.16
Ctnnd1	2736	66.27	0.17
Carm1	1689	63.31	0.17
Dst	17046	62.31	0.17
Hbp1	1644	60.22	0.16
Ube4b	3522	55.93	0.17
Atl2	1752	50.97	0.16
Farp1	3117	49.17	0.16
Abhd4	1068	46.75	0.16
Ankrd17	7857	46.58	0.17
Pbrm1	4752	46.3	0.17
Nhlrc2	1896	44.02	0.16
Stam	1662	43.57	0.16
Ap1g1	2478	43.25	0.16
Tdg	1224	42.45	0.16
Sec24a	3255	41.63	0.16
Cd276	1572	41.21	0.16
Gem	888	39.09	0.17
Cpne1	1614	39.09	0.16
Ankrd11	7806	38.57	0.17
Prkci	1791	38.07	0.16
Bfar	1368	36.71	0.16
Atf2	1170	35.6	0.17
Ccnk	1773	33.68	0.17
Fut8	1728	33.47	0.17
Abcc1	4584	33.19	0.16
Wwp1	2718	32.79	0.17
Gatad2b	1560	32.65	0.17
Smurf2	2256	31.8	0.16
Ireb2	2892	31.67	0.17
LOC114697928	381	31.28	0.16
Gypc	294	30.92	0.16
LOC114703391	957	29.59	0.17
Smad1	1398	26.99	0.16
Setd2	7614	26.96	0.16
LOC114695021	3819	26.25	0.16
Nfatc3	3225	25.38	0.17
Pik3ca	3207	25.32	0.17
Camsap2	4425	24.81	0.17
Ptpn23	4941	24.46	0.16
Osbpl8	2679	23.88	0.17
Znrf1	684	23.63	0.16
Ep400	8985	22.93	0.17
Tbc1d2b	2895	22.52	0.17
Ppip5k2	3780	22.42	0.16
Ranbp10	1695	22.29	0.16
Tmem18	399	21.58	0.16
Carmil1	4296	21.58	0.17
Tle3	2292	21.58	0.17
Kdm3a	3975	21.17	0.16
Srfbp1	1320	20.65	0.17
Ddx10	2640	20.5	0.16
Ibtk	4056	20.39	0.16
Nemp1	1320	19.83	0.17
Mitf	1581	19.79	0.17
Znf24	1101	19.49	0.16
Tob2	1044	19.11	0.17
Ski	2061	18.5	0.17
Gpatch2l	1347	18.31	0.17
Rbm27	3180	18.05	0.16
Pign	2595	17.17	0.17
Klhl11	2127	17	0.17
Fcho2	2601	16.85	0.17
Mynn	1746	16.83	0.16
Atp7a	4479	16.76	0.17
Tacc1	2316	16.7	0.16
Atrnl1	4137	16.64	0.17
Limd1	2016	15.69	0.16
Fer	2550	15.64	0.16
Jmy	2958	15.43	0.17
Rnf38	1734	14.35	0.16
Tsc1	3471	14.33	0.17
LOC114683592	1791	14.29	0.16
Dcp2	1275	14.18	0.16
Pigg	2904	13.78	0.17
Ccnt1	2181	13.62	0.17
Arid2	5499	13.5	0.17
Mrtfb	3270	13.23	0.16
Phf20l1	3045	12.98	0.16
Wdr7	4467	12.97	0.16
Fam76b	1017	12.82	0.16
Atxn3	912	12.47	0.17
Kiaa1522	3123	11.94	0.17
Daam2	3348	10.85	0.16
Katnal1	1467	10.45	0.17
Prrg1	570	10.42	0.17
Ifitm3	414	512.3	0.15
Cd151	762	264.36	0.15
LOC114710927	1971	149.18	0.15
LOC114688097	366	145.29	0.16
Rab6a	627	140.87	0.15
Itga5	3309	126.63	0.15
Cand1	3693	115.27	0.16
LOC114684853	759	111.21	0.16
Cnot1	7029	108.69	0.15
Ap2b1	2856	107.48	0.15
Otud6b	975	97.6	0.14
Scarb2	1437	91.49	0.15
Hectd1	7827	89.91	0.15
Appbp2	1758	84.72	0.15
Chmp1b	591	79.99	0.15
Man1a2	1926	73.42	0.15
Aida	918	71.25	0.15
Ppp1r18	1980	66.98	0.15
Myc	1317	66.94	0.15
Bak1	636	61.47	0.15
Atp6v1a	1854	61.25	0.15
Zfp91	1722	58.08	0.15
Larp4	2181	57.93	0.15
Pcgf3	726	56.47	0.15
Huwe1	13344	55.49	0.15
Casp3	834	51.34	0.15
Sbno1	4074	51.15	0.16
Tcf12	2121	50.87	0.15
Tjp1	5556	48.54	0.16
Rgs19	840	47.02	0.14
Rbm25	2583	45.7	0.16
Trnt1	1305	44.79	0.16
Tead1	1299	44.09	0.15
Notch2	7416	43.61	0.15
Sema4c	2502	43.59	0.15
Gsk3b	1263	43.54	0.15
Sel1l	2385	42.2	0.15
Acaca	7155	40.98	0.15
LOC114708885	993	40.88	0.15
Tnfaip1	951	40.66	0.15
Chd1	5118	39.11	0.15
Fam78b	786	35.91	0.15
Tox4	1842	34.73	0.15
Pdpk1	1680	34.51	0.15
Dnajc13	6732	34.12	0.15
Pdzd8	3453	34	0.15
Uba6	3162	33.23	0.15
Phldb1	4677	32.62	0.15
Pi4k2a	1020	31.48	0.16
Mt2-like	186	30.94	0.16
Ahctf1	6915	30.84	0.16
Ccdc186	2751	30.65	0.15
Bicd2	2460	30.58	0.16
Ube2w	543	30.5	0.15
Cacnb3	1416	30.38	0.15
Phf3	6039	30.33	0.15
Ldlrad4	921	30.32	0.15
Parp8	2664	29.11	0.15
Scaf8	1878	28.94	0.15
Sec24b	3669	28.56	0.15
Cmtm6	540	28.3	0.15
Brms1l	972	28.27	0.15
Nipbl	8397	27.85	0.15
Aff1	3702	26.76	0.15
Rcor1	1440	26.55	0.15
Patl1	2313	26.4	0.15
Washc4	3522	25.88	0.16
Exoc2	2775	25.66	0.14
Ikbkg	1239	25.31	0.15
Rnf149	1191	23.79	0.15
Cryab	528	23.75	0.15
Adar	3516	23.16	0.15
Znf507	2847	22.89	0.16
LOC119088704	1416	22.78	0.15
Heatr1	6432	22.72	0.15
Kctd15	867	22.63	0.15
Arid1b	6870	22.62	0.15
Usp13	2577	21.92	0.16
Fam193a	4317	21.65	0.15
Ptprg	4332	20.56	0.14
Ttc9c	516	20.32	0.15
Klhl20	1830	19.34	0.15
LOC114710614	7323	18.92	0.15
Ubr1	5259	18.78	0.15
Eya3	1719	17.72	0.15
Pld1	3246	17.7	0.16
Nin	6429	17.06	0.15
Rprd2	4359	16.87	0.15
Lins1	2280	16.4	0.15
Ttc28	7383	16.24	0.15
Akap9	10083	15.83	0.15
Rngtt	1746	15.82	0.15
Kdm5b	4635	15.77	0.15
Slc35d1	981	15.51	0.15
Usp45	2445	14.4	0.15
Atg2b	6225	14.17	0.16
Pard3	4008	13.98	0.15
Peak1	5208	13.26	0.15
Gtpbp2	1725	12.65	0.15
Rbp1	597	12.41	0.15
Erich2	1323	12.39	0.15
Mosmo	504	12.15	0.15
Dnajc16	2319	11.87	0.15
Urb2	4572	11.72	0.15
Aplf	1581	11.67	0.15
Asb13	837	11.33	0.16
Extl3	2760	10.4	0.16
Znf322	1197	10.16	0.15
Dstyk	2784	10.1	0.15
Rap1b	555	297.09	0.14
Nucks1	732	220.56	0.14
Il6st	2802	160.39	0.14
Zyx	1596	160.09	0.14
Fbn1	8619	92.67	0.14
Septin8	1329	87.86	0.14
Ddx6	1452	87.31	0.14
Ubr5	8784	80.28	0.14
Spcs3	543	74.19	0.14
Epb41l2	2997	72.07	0.14
Scaf11-1	4320	68.91	0.13
Fbxw11	1527	67.67	0.13
LOC114681372	1716	66.62	0.14
Samd4b	2067	65.42	0.14
Pdlim5	1812	59.87	0.13
Lin7c	594	55.75	0.14
Rnmt	1431	55.19	0.13
Mbnl1	1311	53.29	0.13
Ap3b1	3276	53.27	0.14
Son	7422	52.86	0.14
Borcs8	360	52.85	0.13
Marchf7	2079	51.65	0.13
Rap2c	552	49.3	0.14
Stat6	2496	45.57	0.14
Utp23	741	43.79	0.14
Setd7	1101	43.71	0.14
Tmem167b	369	43.44	0.14
Slc20a1	2049	43	0.14
Arhgef6	2319	41.29	0.14
Arih1	1668	40.91	0.13
Uhrf1bp1l	4377	39.5	0.14
Tmed5	690	38.84	0.13
Gtf2a1	1134	38.39	0.14
Cd2ap	1914	37.24	0.14
Sacm1l	1764	36.83	0.14
Kctd20	1260	36.71	0.14
Fem1c	1263	35.55	0.14
Fem1b	1884	34.65	0.13
Stxbp3	1782	33.84	0.14
Senp2	1764	33.38	0.14
Gsdmd	1461	32.71	0.14
Lpin2	2484	32.58	0.14
Larp4b	1965	32.44	0.13
Taf1	5505	31.73	0.14
Phlda1	1284	31.18	0.14
Golga5	2187	30.86	0.14
Stim2	2460	29.76	0.14
Nfib	1575	29.63	0.13
Ubr2	5268	29.45	0.14
Baiap2	1608	29.42	0.13
Ccng2	1035	27.95	0.14
Zswim7	423	27.19	0.14
Mon2	5154	26.97	0.13
LOC114699891	900	26.72	0.13
Cdc42se2	255	26.28	0.13
Ammecr1l	1155	25.83	0.13
Knop1	1569	25.44	0.14
Tmem168	2094	24.93	0.14
Lrif1	753	24.76	0.13
R3hdm1	3276	24.75	0.14
Mpdz	6237	24.58	0.14
Osbpl11	2271	24.32	0.14
Polr3e	2130	22.17	0.13
Epm2aip1	1821	22.02	0.13
LOC114705084	7878	21.9	0.13
Zfx	2394	21.82	0.14
Rhoj	645	21.79	0.13
Ptpn14	3555	21.61	0.14
Cbll1	1518	21.51	0.14
Srcap	9702	21.3	0.14
Kat14	2343	20.91	0.13
Cpne3	1602	20.46	0.14
Clcn3	2250	20.42	0.14
Zkscan1	1470	19.63	0.14
Fnbp1l	1818	19.16	0.13
Usp46	1101	18.96	0.14
Shb	1509	18.5	0.14
Akap10	1815	18.47	0.13
Hspa4l	2520	18.41	0.13
Mettl2a	1155	18.35	0.14
LOC114694926	387	18.28	0.14
Camta1	252	17.91	0.14
Rpp38	861	17.91	0.14
Trip11	5931	17.89	0.14
Klf3	1035	17.56	0.14
Setx	7932	16.68	0.13
Ptar1	1275	16.11	0.13
Ppp2r3a	3453	15.21	0.13
Itsn2	5058	14.79	0.14
Arfgef2	5379	14.17	0.14
Kmt5b	2523	13.95	0.13
Cep192	7722	13.89	0.14
Rab8b	624	13.79	0.13
LOC114705422	1248	13.71	0.13
Ctso	936	13.51	0.13
Slc41a1	1545	13.14	0.14
Galnt7	1974	12.69	0.14
Xpo4	3459	12.4	0.14
Traf3ip2	1947	11.91	0.14
Zbtb10	2610	11.84	0.14
Emsy	4035	11.65	0.14
Ccdc6	1440	11.59	0.14
Mlycd	1479	11.44	0.13
Rlf	5778	11.15	0.14
Arap1	4341	11.09	0.13
Ino80	4683	11.07	0.13
Phlpp2	4062	11.01	0.13
Cdk18	1398	10.94	0.13
Wars2	1083	10.75	0.14
Fndc3a	3597	10.66	0.14
Tacc2	8661	10.24	0.14
Ptx3	1146	445.49	0.13
Ywhag	744	252.03	0.12
Ccnd2	867	178.7	0.12
Ncam1	3420	175.33	0.13
LOC114701833	729	111.18	0.12
Abhd2	1278	109.68	0.13
Med21	435	106.87	0.13
Iars1	3789	95.88	0.12
Rock2	4338	94.14	0.13
Erap1	2967	89.05	0.12
Mob1a	651	86.49	0.12
Srebf2	3411	86.1	0.12
Rbms1	1266	83.73	0.12
Cnot6	1659	77.65	0.13
Jak2	3399	77.28	0.13
Creb3	1137	74.81	0.13
Dync1li1	1572	71.47	0.13
Cpsf2	2349	70.03	0.12
Cmtm3	558	69.17	0.13
Wapl	3558	69	0.13
Pds5a	4011	66.67	0.13
Clu	1347	63.1	0.13
Rabep1	2589	60.16	0.12
Orc4	1149	51.89	0.13
Kif2a	2229	51.68	0.13
Ccng1	885	50.86	0.12
Scamp1	1017	50.78	0.12
Pum2	3192	49.92	0.13
Cebpg	453	49.29	0.13
Dnajc5	597	48.37	0.13
Ythdc1	2244	47.32	0.12
Ythdf3	1767	44.29	0.12
Atp6v0a1	2499	43.24	0.13
Cenpf	9006	42.74	0.13
Hcfc1	6141	42.37	0.12
LOC114690765	4650	41.83	0.12
Wdtc1	2031	41.79	0.12
Spred1	1329	41.45	0.12
Pum1	3576	39.03	0.12
Slc35b4	996	38.69	0.12
Pcdhgc3	2520	38.66	0.12
Elf2	1755	38.33	0.13
Znf106	5676	38.17	0.12
Cd1d	1011	38.17	0.12
H-2_Q10a-4	1077	37.63	0.13
Appl1	2127	36.44	0.13
Arfgef1	5541	36.27	0.12
Dlg5	5772	36.26	0.12
Agps	2019	35.58	0.13
Rab23	714	35.21	0.12
Polr3g	675	35.15	0.13
Msrb3	564	35.12	0.12
Cdc42ep4	1071	34.23	0.12
Strada	1281	33.53	0.12
Prpf4b	3024	32.85	0.12
Hhipl1	2373	32.57	0.13
Ints8	2988	32.43	0.13
Stam2	1575	31.22	0.12
LOC114697275	528	31.17	0.13
Acvr1	1530	31.03	0.12
Cul5	2340	30.58	0.12
Ankrd52	3231	30.17	0.12
Gna12	1140	29.17	0.12
Znf281	2583	29.08	0.13
Marf1	4707	28.9	0.12
XM_037197833	606	28.76	0.12
Sft2d2	483	27.52	0.13
Dyrk2	1812	27.19	0.13
Foxj3	1629	27.04	0.12
Phf20	3036	26.54	0.13
H-2_Q10a-3	1098	26.21	0.12
Znf148	2385	26.1	0.13
Utp20	7950	25.39	0.13
Fbxo30	2238	23.83	0.13
Sec61a2	1431	23.46	0.13
Gpatch8	4506	23.29	0.12
Ttl	1128	22.66	0.12
Gpd2	2184	22.25	0.13
Taf2	3474	21.94	0.12
Spopl	1179	21.63	0.13
LOC114692303	672	21.24	0.13
Specc1l	3357	21.15	0.12
Ep300	7254	20.68	0.13
Dip2c	4017	20.64	0.13
Kansl1	3312	20.29	0.12
Lclat1	1206	19.96	0.12
Phactr4	2100	19.67	0.12
Atg13	1440	19.59	0.12
Clk4	1446	19.45	0.12
Odr4	1347	19.02	0.12
LOC114700208	1431	18.62	0.12
Znf12	2088	18.41	0.12
Styx	672	18.23	0.13
Adcy6	3549	18.1	0.12
Vamp4	426	18	0.13
Trim33	3384	17.95	0.13
Ifi204-like-1	1794	17.93	0.13
Ddx31	2133	17.82	0.13
LOC114682054	963	17.42	0.13
Ncoa6	6063	17.23	0.12
Ints2	3627	16.82	0.13
Prickle2	2709	16.44	0.13
Nsd1	8085	16.38	0.13
Rsf1	4311	16.14	0.12
Tent4b	2109	15.97	0.13
Hus1	846	15.83	0.12
Smcr8	2808	15.4	0.13
Il4r	2499	15.37	0.13
Sgo1	1554	15.08	0.12
Fbxo42	2154	15.04	0.13
Golga4	6798	15.02	0.13
Itpripl2	1608	14.81	0.12
Kmt2b	8202	14.06	0.13
Tdrd7	3264	13.32	0.12
Sufu	1455	13.14	0.12
Ccnyl1	942	12.91	0.13
Mllt6	3282	12.71	0.12
Znf445	2985	12.67	0.12
Dnajc27	825	12.54	0.12
LOC114687660	558	11.65	0.13
Ifi204-like-2	3276	11.56	0.13
Kin-1	1179	10.73	0.12
Taf8	927	10.45	0.12
Scyl3	2097	10.18	0.13
Scfd2	2055	10.1	0.12
Serpine1	1209	1272.15	0.11
Ctnnb1	2346	335.59	0.11
Actr2	1200	305.45	0.11
Col12a1	5871	241.93	0.11
Eif3a	4068	221.46	0.11
Eif6	738	210.17	0.11
Capza1	984	157.2	0.12
Srrm2	8124	141.32	0.12
Hspa13	1416	130.86	0.12
Degs1	972	128.6	0.12
Nek6	831	121.72	0.11
Eif1a-like	597	114.9	0.1
Ppp4r2	1257	114.04	0.11
Ifrd1	1356	107.5	0.11
Smim15	225	107.38	0.1
Gfpt1	2046	105.08	0.1
Tnpo1	2697	100.29	0.12
Xpot	2889	99.65	0.11
Ipo7	3114	92.91	0.11
Luc7l2	1149	90.66	0.11
Dag1	2682	89.15	0.12
Dync1h1	13938	87.22	0.11
Smpd1	1884	87.15	0.11
Me1	1719	83.34	0.11
Dnm1l	2412	81.44	0.11
Ppp4r3b	2421	79.35	0.12
Cdc27	2580	77.35	0.11
Ggcx	2277	73.46	0.11
Riok2	1659	72.81	0.1
Rasl10b	612	72.5	0.11
Tpr	7272	70.88	0.12
Ddx23	2460	70.14	0.11
Sgcb	960	67.44	0.11
Sun2	2202	65.62	0.11
Suz12	2247	64.08	0.11
Nr3c1	2370	63.6	0.11
Mapkapk2	1167	61.22	0.11
Mbnl3	1074	59.36	0.11
Anapc1	5793	59.3	0.11
Gar1	675	58.73	0.11
Slit2	4629	57.48	0.11
Cdh13	2142	56.5	0.11
Pak2	1575	55.71	0.11
LOC119086457	2166	54.84	0.12
Wdr36	2763	54.76	0.1
Dpf2	1218	53.79	0.11
Cpd	4146	53.13	0.11
Wdr43	2049	52.08	0.1
LOC114700737	393	51.08	0.11
Kpna3	1566	50.78	0.11
Nop14	2589	50.16	0.11
Pkn2	2808	48.64	0.11
Nav1	6036	48.31	0.11
Pnpla8	2325	47.86	0.11
Slc30a7	1149	47.46	0.12
Prmt7	2223	46.3	0.11
Rnf216	2733	45.68	0.12
Ube2q2	1035	44.97	0.11
Ccdc115	543	44.62	0.11
Pigf	660	44.48	0.1
Rrp12	4062	43.81	0.11
Cdc42bpb	5142	43.41	0.11
Rock1	4065	42.68	0.11
Bcap29	726	42.65	0.12
Frmd6	1869	42.03	0.11
Wars1-1	1428	41.93	0.11
Tgfb1i1	1389	41.9	0.12
Srek1	1848	40.88	0.11
Gosr1	747	38.72	0.11
Tmem65	705	38.49	0.12
LOC114696911	1080	37.63	0.12
Asxl1	4596	36.7	0.11
Btg1	486	34.66	0.11
Sat1	516	34.38	0.11
Ttc33	789	33.66	0.11
Pdgfra	3276	33.32	0.12
Acsl4	1458	32.88	0.11
Ppp1r15b	2178	32.83	0.11
Smarcad1	3066	32.55	0.11
LOC114699794	1500	31.63	0.11
Nufip1	1479	31.62	0.11
Vkorc1l1	531	31.23	0.11
LOC114705118	2637	31.19	0.11
Trim23	1551	31.15	0.11
P4ha3	1629	30.89	0.12
LOC114681858	264	30.44	0.11
Senp6	3414	30.27	0.11
LOC114708345	627	30.21	0.12
Polr1a	5151	29.95	0.11
Lancl2	1356	29.68	0.11
Adgrg6	3747	29.42	0.12
Slf2	3492	29.17	0.12
Capn6	1926	29.06	0.11
Gls	2052	28.87	0.12
Stag1	3777	28.6	0.11
Atp2c1	2760	28.15	0.11
Utp14a	2310	27.36	0.12
Trpm7	5592	27.18	0.11
Pdpr	2637	26.98	0.11
Ubxn7	1470	26.89	0.1
Tut7	4806	26.3	0.11
Slc12a2	3615	25.9	0.12
Usp40	4050	25.84	0.11
Tcf20	5919	25.77	0.11
Mitd1	663	25.1	0.12
Mark2	2358	24.87	0.12
Zmym4	4557	24.78	0.11
Cdk8	1395	24.62	0.11
Golga3	4467	24.13	0.12
Ctns	1194	23.91	0.11
Arid1a	6948	23.75	0.11
Fam167a	648	23.64	0.11
Phf6	1095	22.79	0.11
Zdhhc20	1131	22.39	0.11
Atp11a	3588	21.77	0.11
Mmachc	840	21.69	0.11
Thada	5823	21.65	0.11
Nln	2118	21.24	0.11
Bptf	9102	20.96	0.11
Resf1	4650	20.83	0.11
Polr3b	3402	20.45	0.11
Fbxl3	1287	20.45	0.11
Gtpbp1	2010	20.2	0.11
Fnbp4	3183	20.16	0.12
Exd2	1923	19.74	0.12
Dido1	6789	19.65	0.12
Twnk	2064	19.35	0.11
Tbk1	2190	19.34	0.1
Parp4	5589	19.22	0.12
Shprh	5034	19.16	0.12
Herc2	14511	18.99	0.11
Med12	6609	18.99	0.11
Erlin2	1020	18.44	0.11
Cnot4	2142	18.17	0.11
Utp25	2262	17.97	0.11
Mbtps2	1548	17.96	0.11
Unc5a	2529	17.85	0.11
Rtkn	1695	17.71	0.12
Phc1	3060	17.7	0.11
Cdkl2	1710	17.67	0.11
Rabgef1	1476	17.44	0.11
Rptor	4008	17.31	0.11
Slc25a36	936	17.31	0.11
Vps13c	9564	17.2	0.11
Nsd3	4311	17.17	0.11
Rif1	7704	16.62	0.11
Als2	4974	16.26	0.11
C16_21H6orf47	882	15.51	0.12
Rpp40	1092	15.38	0.12
Slc10a7	1020	15.23	0.11
Cep68	2193	14.86	0.11
LOC114692308	2139	14.75	0.11
Add3	2025	14.57	0.11
Avl9	1953	14.45	0.12
Slc36a4	1500	14.36	0.11
Fryl	9210	14.35	0.1
Pcnx4	3552	14.27	0.11
Zdhhc17	1902	14.1	0.11
Mafk	471	14.03	0.12
Gmeb1	1689	14.02	0.12
Lrrc1	1488	13.69	0.11
Piezo2	8565	13.68	0.11
Hk2	2754	13.41	0.12
Znf512b	2628	13.17	0.11
Endov	1113	13.11	0.11
Rbm15	2880	12.89	0.11
Uhrf1bp1	4317	12.72	0.11
Prune2	9273	12.64	0.12
Ttc26	1665	12.56	0.11
Slc9a8	1731	12.51	0.11
Ap5m1	1473	12.38	0.11
Dclre1b	1821	12.36	0.11
Zfp62	2784	12.27	0.11
Cblb	2949	12.17	0.12
Depdc1b	1590	11.98	0.11
Siae	1698	11.85	0.11
Ltn1	5391	11.78	0.12
Tdrd3	2232	11.7	0.11
LOC114683495	672	11.62	0.11
Plk3	1938	11	0.12
E2f3	1377	10.9	0.11
Nfatc4	2706	10.79	0.1
Nudt4	546	1238.41	0.1
Nedd4	3657	749.91	0.1
Fstl1	921	506.25	0.09
Atp1a1	3072	398.67	0.1
Cltc	5028	313.64	0.1
Csnk1a1	1098	295.82	0.1
Psme2	720	289.36	0.09
Col5a2	4494	288.13	0.1
Ddx3x	1986	268.63	0.1
Ptp4a2	504	220.19	0.1
Csrp1	582	216.94	0.1
Ptgfrn	2640	184.45	0.1
Mat2a	1188	183.62	0.1
Dld	1530	177.17	0.09
Gja1	1149	177.08	0.1
Lasp1	792	169.67	0.1
Vasn	2022	161.01	0.1
Rab10	495	160.82	0.1
Cars1	2055	141.53	0.1
Prc1	1821	140.69	0.09
G3bp2	1350	136.89	0.1
Tgfb1	1173	131.04	0.1
Grb2	654	125.89	0.09
Jak1	3456	124.26	0.1
Fubp1	2061	123.2	0.09
Kpna4	1419	121.19	0.1
Mrpl12	885	120.03	0.1
Ptp4a1	672	118.23	0.1
Ubap2l	3201	116.58	0.1
Picalm	1794	113.87	0.09
Prrc2a	6486	102.56	0.09
Sarnp	633	102.2	0.09
Fermt2	2124	93.48	0.1
Hdgfl3	609	91.08	0.09
Synpo	2718	88.64	0.09
Glyr1	1659	87.79	0.1
Fam98a	1677	87.19	0.09
Ube2a	459	85.2	0.1
Nfic	1317	82.8	0.09
Mapk1ip1l	720	80.93	0.1
Abi2	1191	78.82	0.1
Ildr2	2535	78.38	0.09
Ndel1	1038	77.74	0.09
Vps26a	984	77.54	0.1
Aatf	1707	77.16	0.1
Ddit3	504	75.28	0.1
Ckap5	6099	74.97	0.1
Lypla1	693	74.65	0.1
Smarcc1	3312	73.16	0.1
Timm10	273	71.88	0.1
Cox15	1242	71.85	0.09
Fip1l1	1668	70.06	0.09
Celf1	1572	69.5	0.1
Map2k3	1044	69.13	0.09
Ptpn12	2334	65.94	0.1
Supt6h	5172	63.77	0.1
Strn3	2403	63.19	0.09
Top1-1	2301	62.25	0.1
Ptpn13	7443	61.05	0.09
Dlg1	2619	60.81	0.09
Utp4	2061	60.53	0.09
Ppp1r2	621	60.24	0.1
Pcbp4	1212	58.76	0.09
Igfbp7	843	58.66	0.09
Kpna6	1611	58.06	0.1
Stag2	3807	58	0.1
Mis12	621	57.57	0.1
Zfr	3033	57.49	0.1
Casc3	2103	57.45	0.09
Dcun1d1	780	57.38	0.09
Prrc2b	6672	57.15	0.1
Thap12	2274	56.9	0.09
Dpp8	2679	55.23	0.09
Cbx5	681	55.14	0.1
Adam10	2250	54.97	0.1
Faf2	1281	53.85	0.09
Ppp1r11	381	53.8	0.09
Ddx42	2793	53.3	0.1
Tab2	2082	53.04	0.09
Paip2b	411	52.63	0.1
Pacsin2	1467	49.76	0.09
Far1	1548	49.66	0.1
H-2_LDa-3	1215	48.85	0.09
Qrich1	2334	48.24	0.09
Ccdc86	1032	47.77	0.1
Ppp4r1	2826	47.43	0.1
Tmf1	3285	46.66	0.09
Gopc	1365	45.23	0.1
Brox	1236	45.23	0.1
Tulp3	1410	44.89	0.1
Zmynd11	2022	44.15	0.1
Pvr	1233	43.82	0.1
Rbm18	573	43.8	0.1
Nup98	5397	43.25	0.1
Yipf6	708	42.69	0.1
Hook3	2157	42.64	0.1
Pisd	1230	41.74	0.1
Eif4ebp2	363	41.74	0.1
Smc5	3264	41.56	0.1
Umps	1437	41	0.09
LOC114687825	783	40.71	0.1
LOC114683572	2676	40.66	0.09
Rmnd5a	1176	40.59	0.09
Prepl	2163	40.37	0.1
Shcbp1	2007	38.59	0.1
Tmem183a	1131	37.9	0.1
Rnft1	1197	37.29	0.1
Ttc37	4689	36.87	0.09
Prr11	1107	36.66	0.1
Pcm1	6426	36.17	0.09
Mest	1008	35.5	0.09
Tmem185a	1128	35.33	0.1
Nipa2	1080	35.2	0.1
Gnpnat1	555	34.79	0.1
Myo18a	6333	34.76	0.09
Lpgat1	1233	34.21	0.1
Nup155	4182	34.08	0.1
Cfap97	1713	32.48	0.09
Iqsec1	3198	32.2	0.09
Ate1	1671	32.18	0.1
Mtmr6	1848	31.54	0.1
Ermp1	2697	31.18	0.1
Ppil4	1479	31.07	0.09
Bsdc1	1284	30.63	0.09
LOC114695272	885	30.31	0.1
Fbxo38	3567	29.8	0.09
Eea1	4233	29.68	0.1
Pxmp4	639	29.58	0.09
Rp2	1053	29.48	0.09
Mrtfa	2919	29.46	0.1
Pdcd11	5622	29.21	0.1
Sestd1	1383	29.13	0.1
Heatr5a	6123	28.77	0.1
LOC119087458	384	28.4	0.09
Trafd1	1737	28.23	0.1
Acap2	2313	27.78	0.1
Hbegf	627	27.74	0.1
Gigyf2	4053	27.66	0.1
Dennd4a	5628	27.57	0.09
Ndc1	2214	27.08	0.1
C9H10orf71	4209	26.53	0.09
Elp1	4023	26.34	0.1
Pacs1	3240	26.14	0.09
Cept1	1251	26.13	0.1
Sp1	2220	26.05	0.09
Ctdspl2	1398	25.71	0.1
Knl1	5775	25.69	0.1
Tbc1d5	2496	25.51	0.1
LOC114704709	3408	25.35	0.09
Zc3h4	3690	24.86	0.1
Steap1	1020	24.85	0.1
Pcyt1a	1104	24.78	0.09
Myo1b	3237	24.45	0.1
Usp28	3153	24.22	0.1
LOC119089008	567	24.14	0.1
Ankib1	3258	24.01	0.09
Ripk1	1968	23.97	0.1
Nisch	4851	23.88	0.09
Rab43	633	23.85	0.09
Tmtc3	2763	23.35	0.1
Gpbp1l1	1446	23.26	0.1
Tmem127	717	23.24	0.1
Tpp2	3789	23.11	0.1
Gphn	2457	22.92	0.1
Polr1e	1302	21.35	0.1
Itgb6	2361	21.35	0.1
Tceanc2	627	21.07	0.1
Cdc73	1596	20.95	0.1
Fam53c	1182	20.73	0.1
Akt3	1554	20.67	0.1
Slf1	3192	20.66	0.1
Epc2	2427	20.49	0.09
Nom1	2568	20.31	0.1
Srgap2	3216	20.15	0.09
Traf4	1413	20.09	0.1
Zfyve1	2331	19.9	0.1
Ap5s1	603	19.84	0.1
Cask	2799	19.25	0.1
Ubr4	15702	18.58	0.1
Stk4	1464	18.3	0.1
LOC114703124	840	18.08	0.09
Rabl3	663	18.06	0.09
Togaram1	5496	18.06	0.1
Senp5	2253	18.05	0.09
Tut4	4962	17.1	0.1
Mturn	396	16.83	0.1
Garre1	3327	16.72	0.09
Tmcc1	2094	16.26	0.1
Sbf2	5631	15.89	0.09
Xdh	3996	15.89	0.1
Usp6nl	2469	15.85	0.1
Cyth3	1200	15.78	0.1
Spata2	1545	15.63	0.1
Setd1a	5154	15.57	0.1
Arel1	2442	15.16	0.1
Scrn3	1281	15.14	0.09
Dus4l	831	14.99	0.09
Casp8ap2	5892	14.72	0.1
Uevld	1413	14.64	0.1
Bace1	1506	14.6	0.1
LOC114687575	1665	14.52	0.1
Sik3	4122	14.42	0.09
Daam1	3237	14.35	0.09
Zyg11b	2235	14.14	0.09
Vwa8	5715	13.81	0.1
Zfand1	807	13.76	0.1
LOC114693375	906	13.75	0.1
Herc1	14577	13.43	0.09
LOC119088822	450	13.35	0.09
Psap-like	1152	13.34	0.1
Gucd1	720	13.2	0.1
Nfxl1	2745	13.06	0.1
Upf2	3807	13.04	0.1
Pim1	942	13	0.1
Gpatch2	1380	12.78	0.1
LOC114700700	1941	12.71	0.1
Atg2a	5757	12.57	0.09
LOC119089254	1440	12.57	0.1
Ikbkb	2259	12.33	0.1
Zbtb41	2730	12.32	0.1
Ambra1	3903	12.19	0.09
Mthfs	612	12.14	0.1
Pikfyve	6294	12.02	0.09
Tepsin	1833	11.95	0.09
LOC114695188	1659	11.95	0.09
Chd6	8079	11.88	0.1
Plekha8	1560	11.76	0.1
LOC114687129	2466	11.65	0.1
Coil	1746	11.53	0.09
Znf274	2502	11.44	0.1
Elk4	1290	11.24	0.1
Uggt2	4542	11.2	0.1
Gtf2ird1	2916	11.02	0.1
Mov10	3015	10.94	0.1
Rps6kc1	3156	10.9	0.1
Znf800	2154	10.82	0.1
Znf280c	2547	10.7	0.1
Ston1	2190	10.62	0.1
Mthfd2l	1017	10.58	0.1
Fbxl19	1896	10.56	0.1
Itfg2	1332	10.51	0.1
Zbtb11	3237	10.44	0.1
Chd1l	2688	10.34	0.09
Cd68	912	10.32	0.09
ND4L	297	3439.52	0.08
Cnbp	513	414.06	0.08
Ppp1cb	984	340.27	0.09
F2r	1296	299.62	0.08
Ghitm	1038	294.88	0.08
Ccn1	1137	284.43	0.08
Eny2	339	234.37	0.09
Hspb8	588	226.45	0.09
Axl	2667	220.74	0.08
LOC114698359	1104	219.94	0.08
Nop58	1623	208.14	0.08
Tes	1260	200.55	0.08
Prrx1	738	178.54	0.09
Rab18	621	178.05	0.08
Psme1	750	170.28	0.08
Copa	3675	166.6	0.08
Xpo1	3216	160.65	0.09
Dnajc10	2382	159.41	0.08
Taf15	1203	158.75	0.08
Pnp2	1026	155.88	0.09
P4ha1	1605	153.58	0.08
Wdr12	1272	152.76	0.08
Arl6ip1	756	151.77	0.09
Efhd2	720	144.17	0.08
Sptbn1	7092	142.39	0.08
Yipf5	774	138.81	0.09
Kif5b	2892	131.21	0.09
Rsl1d1	1353	131.07	0.09
Srp72	2025	129.47	0.09
Rars1	1986	127.88	0.08
Slc4a2	3711	123.74	0.09
Psenen	306	122.18	0.08
Tgfb3	1233	122.07	0.08
Csnk2a2	900	121.79	0.09
Glg1	3522	113.71	0.08
Pdxdc1	2361	107.96	0.08
Pea15	393	106.47	0.08
H-2_LDa-1	1134	105.14	0.08
Creb3l1	1860	98.86	0.08
Myh10	6114	98.83	0.08
Smc2	3576	87.22	0.09
Pirt	414	85.43	0.09
Rdx	1815	82.55	0.09
Galnt1	1680	82.48	0.08
Cab39	1026	80.49	0.08
Shc1	1746	77.13	0.08
Ankrd40	1095	76.77	0.08
Srrm1	2748	75	0.08
Magt1	1107	74.41	0.08
Poldip3	1269	73.98	0.08
Irs1	3714	73.8	0.08
Kidins220	4185	73.78	0.08
Ccdc47	1452	73.74	0.08
Ppp6r3	2640	73.06	0.09
Sugt1	1011	72.46	0.09
Usp7	3309	72.35	0.08
Rps6kb1	1578	71.97	0.08
Sec63	2283	71.54	0.09
Ahr	2736	70.82	0.09
Tm9sf4	1935	70.23	0.08
Tgif1	861	70.09	0.08
Taf13	375	69.31	0.08
Ubap2	3366	69.14	0.09
Fmr1	1848	66.83	0.08
Kcmf1	1146	63.92	0.08
Ccar1	3453	62.8	0.08
LOC114694848	711	61.72	0.08
Wdr26	1872	59.94	0.09
Srpk1	1965	59.3	0.08
Nek7	909	57.31	0.09
Golim4	1986	56.44	0.09
Inppl1	3774	56.36	0.08
Hip1	3114	56.07	0.09
LOC114699362	249	55.62	0.08
Slc35a5	1314	55.6	0.09
Cnot2	1653	55.43	0.08
Col6a2	3081	54.44	0.08
Dock7	6297	53.08	0.08
LOC114700735	825	52	0.09
Wnt7b	1050	50.79	0.09
Syap1	1077	50.14	0.09
Lbr	1860	49.51	0.08
Mak16	897	49.48	0.09
LOC114698702	438	48.98	0.08
Kbtbd2	1872	48.64	0.08
Adnp	3312	48.11	0.08
Rfwd3	2274	48.09	0.08
Ing4	738	48.01	0.08
Sdhaf2	495	47.8	0.08
Ddx46	3096	47.63	0.08
Dcaf7	1029	47.35	0.09
Depdc1	2430	46.8	0.09
Ppp3cb	1605	46.63	0.09
Tent2	1443	45.88	0.08
Polr1f	984	45.65	0.09
Txlna	1689	45.12	0.08
Tsc2	5226	43.74	0.08
Efcab14	1377	43.05	0.08
Ppp4r3a	2463	42.84	0.09
Gtf3c2	2841	42.72	0.08
Nek9	2934	41.92	0.08
Mtmr4	3570	41.56	0.09
Wdr48	2067	40.36	0.08
Mbd2	1239	39.76	0.08
Nup54	1527	39.3	0.08
Ripor1	3585	39	0.08
Ggps1	903	38.98	0.08
Wasf2	1491	38.76	0.09
Ppp1r10	2754	38.67	0.08
Xpo6	3507	38.52	0.08
Snx18	1857	37.48	0.09
Opa1	2883	37.24	0.08
Foxg1	1443	37.12	0.08
Nfyb	618	36.99	0.08
Il1rn	480	36.77	0.09
Ube3b	3207	35.99	0.08
Tcerg1	3366	35.84	0.09
Gemin5	4509	35.45	0.08
Ap1s2	477	35.32	0.09
Atp2b1	3663	35.06	0.08
Uncharact_prot_5	690	34.97	0.09
Fam149a	2352	34.73	0.09
LOC114702135	2538	34.51	0.09
Lmo4	513	34	0.09
LOC114689320	438	33.25	0.08
Pprc1	4908	32.79	0.08
Wwc3	3657	32.46	0.08
Cmtr1	2514	31.84	0.08
LOC114704767	1416	31.41	0.09
LOC114704724	597	31.03	0.09
Sdad1	2064	30.56	0.09
Eif4g3	5433	30.06	0.09
Mob2	708	30.03	0.08
Nrp2	2730	29.75	0.09
LOC114680908	807	29.13	0.09
Spire1	2352	28.95	0.08
Tom1l2	1464	28.08	0.08
LOC114680980	1428	27.92	0.08
LOC114696174	582	27.42	0.09
Ube4a	3201	27.25	0.08
Lgals8	951	27.07	0.09
Utrn	10293	27.02	0.08
Cstf2	1881	26.99	0.09
Wasl	1524	26.35	0.09
Aftph	2802	26.27	0.09
Ino80c	486	26.11	0.09
Cbfa2t2	1785	25.84	0.09
Ankle2	2889	25.83	0.08
Fam72a	450	25.77	0.08
Rab3gap1	2928	25.72	0.08
Smarcd1	1548	25.71	0.09
Elk1	1326	25.36	0.09
Ehmt1	3891	25.33	0.08
LOC114686302	2166	25.31	0.09
Gabpb1	1149	25.3	0.09
Ero1a	1404	24.87	0.09
Nlgn2	2469	24.37	0.08
Mex3c	1977	24.31	0.08
Dhdds	1002	23.96	0.08
Gfod2	1158	23.86	0.09
Bod1l1	9009	23.51	0.09
Rgp1	1173	23.18	0.08
Antxr1	1683	23.15	0.08
Arhgap21	5841	23.14	0.08
Dcaf1	4563	23.12	0.09
Usp32	4815	23.08	0.08
Sec16a	7104	22.64	0.08
Mfsd9	1383	22.64	0.09
Arnt	2391	22.46	0.08
Tmem251	492	22.06	0.08
Zbtb1	1950	21.82	0.08
Sap130	3249	21.74	0.09
Rbsn	2352	21.7	0.08
Cenpc	2781	21.63	0.08
Rbm26	3003	21.58	0.09
Narf	1371	21.19	0.09
Abhd17b	867	21.14	0.09
Rbbp6	5268	20.95	0.09
Abcc5	4314	20.68	0.09
Nadk2	1287	20.26	0.09
Fadd	627	19.69	0.08
Camsap1	4758	19.67	0.09
Fgd3	2190	19.57	0.08
Thap1	636	19.52	0.08
Cyth1	1194	19.39	0.08
Insig2	675	19.39	0.08
Clec16a	3189	18.98	0.08
Entpd7	1815	18.73	0.08
Usp36	3387	18.64	0.09
Ylpm1	6402	18.61	0.08
Kiaa0232	4203	18.32	0.09
Zfyve16	4614	18.24	0.08
Nol8	3414	18.16	0.09
LOC114702841	4713	17.84	0.09
Wiz	2889	17.3	0.08
Rnf111	3006	17.26	0.09
C19H18orf25	1032	17.08	0.09
Alkbh1	1170	17.06	0.08
Dnajc17	909	16.9	0.08
Pus7l	2208	16.9	0.08
Arrb1	1257	16.83	0.09
Pogk	1824	16.81	0.09
Npr2	3141	16.8	0.09
Socs6	1617	16.75	0.09
Ppm1d	1797	16.7	0.08
LOC114682973	429	16.59	0.08
Jmjd1c	7470	16.5	0.08
Peli1	1257	16.29	0.09
Cab39l	1014	16.17	0.08
Numb	1779	15.85	0.09
Sfmbt1	2595	15.74	0.09
Dock11	6261	15.69	0.08
Lars2	2712	15.59	0.08
Mavs	1527	15.54	0.09
Tmem159	486	15.49	0.09
Pias1	1956	15.29	0.09
Sirt1	2283	15.28	0.09
Ahcyl2	1839	15.02	0.09
Arntl	1878	15.02	0.08
LOC114681691	1371	14.89	0.09
Tbc1d8b	3354	14.84	0.08
Mcph1	2463	14.67	0.09
Alcam	1752	14.61	0.08
Scaf4	3621	14.59	0.08
Arid4b	3684	14.5	0.09
Dpy19l4	2169	14.45	0.09
Ddah1	858	14.39	0.08
LOC114707899	5310	14.34	0.08
Cdkal1	1881	13.59	0.09
Alg11	1479	13.17	0.09
Tm7sf3	1698	13.17	0.08
Ints6	2847	13.13	0.09
Sesn1	1656	13.13	0.09
C19H18orf54	1599	12.91	0.08
Tgs1	2550	12.86	0.09
Bmt2	1212	12.54	0.08
Pcf11	5040	12.3	0.08
Znf280d	2775	12.15	0.08
Ust	1230	12.07	0.08
Spring1	618	11.94	0.09
Septin6	1290	11.72	0.08
Tfpi	900	11.7	0.09
Mtf2	1782	11.64	0.08
Yju2	942	11.52	0.09
Ddx3y	2001	11.33	0.09
LOC114680859	1575	11.11	0.08
Znf652	1839	11.07	0.08
LOC114709005	2700	10.98	0.08
Vars2	1527	10.83	0.09
Mtmr1	2010	10.82	0.09
Pus10	1584	10.81	0.08
Rfx1	2889	10.7	0.09
LOC114709880	1812	10.64	0.09
Fam13b	2556	10.58	0.08
Zxdc	2637	10.34	0.09
Zdhhc24	855	10.2	0.08
Card6	3387	10.07	0.08
ND5	1815	1128.88	0.07
Emp1	483	707.34	0.07
Map1lc3b	378	437.72	0.06
Cul3	2307	423.13	0.08
Kpnb1	2631	415.5	0.07
Sec61a1	1431	371.12	0.07
Tuba1c	1350	369.69	0.07
G3bp1	1398	367.41	0.07
Tmem167a	219	365.79	0.06
Col6a3	7350	334.49	0.08
Actn1	2664	328.63	0.07
Hspa9	2040	327.15	0.07
Tm9sf3	1764	233.58	0.07
Elk3	1227	227.2	0.08
Tardbp	888	202.78	0.07
Anln	3432	200.81	0.07
Igf2r	7470	198.27	0.07
Ndfip1	636	185.3	0.08
Txnl1	870	183.08	0.07
Tars1	2172	181.2	0.06
Nptn	834	176.23	0.08
Rab11b	657	174.04	0.07
Plat	1692	168.26	0.08
Nars1	1677	166.53	0.07
Cav1	537	165.53	0.07
Sec31a	3207	162.17	0.07
Nid2	4200	149.69	0.07
Vps35	2391	148.36	0.08
Slc39a1	975	145.29	0.08
Csnk2a1	1203	142.55	0.08
Sypl1	771	134.35	0.07
Insig1	774	129.56	0.07
Mdm2	1434	120.52	0.07
Nolc1	2103	120	0.07
Eprs1	4539	117.56	0.07
C6H4orf3	204	116.8	0.08
Tsr1	2412	112.58	0.07
Pitpnb	819	111.5	0.07
Mmp14	1755	110.8	0.07
Golph3	897	110.1	0.07
Gnao1	1065	105.98	0.08
Nuak1	1989	102.57	0.06
Dkc1	1542	101.71	0.07
Pdcd10	639	100.53	0.07
Nsun2	2262	99.43	0.08
Pla1a	1368	99.32	0.07
Thrap3	2859	95.79	0.08
Azin1	1344	95.4	0.07
Nmd3	1512	91.84	0.07
Sf3b1	3915	91.08	0.07
Marchf5	837	85.58	0.07
Psme4	5382	85.57	0.07
Msi2	852	84.49	0.07
H-2_KDa	984	83.91	0.07
Api5	1575	81.23	0.07
Brix1	1062	81.2	0.07
Abcf1	2529	80.69	0.07
Prpf40a	2727	80.43	0.07
Itch	2601	80.34	0.07
Snap29	777	80	0.07
Nol11	2184	79.6	0.07
Rbm7	798	78.03	0.06
Gpat4	1371	77.55	0.07
Arf2	576	75.8	0.07
Rnf115	918	75.79	0.08
Myo10	6195	75.78	0.07
Mia3	5844	71.05	0.06
Nacc1	1674	70.72	0.06
Hgs	2331	70.55	0.07
Cdk14	1410	70.55	0.07
Cdh2	2721	69.47	0.07
Ftsj3	2487	68.58	0.07
Rhog	576	67.06	0.07
Dr1	531	64.93	0.07
Raver1	2232	64.72	0.07
Rnf20	2928	62.96	0.07
Pdgfrb	3405	62.87	0.06
Stx5	1068	62.12	0.08
Tmx3	1383	61.34	0.07
Tnks2	3501	61.12	0.07
Cisd2	408	60.41	0.06
Tnpo3	2829	59.83	0.07
Slu7	1758	57.69	0.08
Snrnp200	6411	56.29	0.06
Ccnc	852	56.15	0.08
Edem1	1947	55.33	0.07
Slk	3585	54.95	0.07
Bnip3l	816	54.73	0.07
Rrn3	1977	54.55	0.07
Ecpas	5520	53.91	0.08
Numa1	6276	53.57	0.07
Cnep1r1	378	53.27	0.07
Slc38a1	1461	52.65	0.07
LOC114703395	2418	52.54	0.07
Arhgap5	4509	52.29	0.08
Prpf38b	1641	52.16	0.06
LOC114686256	480	51.86	0.07
Shfl	867	51.8	0.07
Ccbe1	1227	51.43	0.07
Exoc5	2127	51.21	0.07
Ide	3060	50.4	0.06
Psen1	1407	49.43	0.07
LOC114701181	429	48.63	0.07
LOC119087247	510	47.36	0.07
Alkbh5	1188	47.21	0.07
Cdk11a	2355	45.77	0.07
H6pd	2370	45.47	0.07
Sppl2a	1575	45.29	0.07
Reep3	765	44.94	0.06
Bean1	774	44.91	0.07
Lrrc41	2436	44.73	0.07
Oxsr1	1584	44.04	0.07
Zc3h7b	2970	44.03	0.07
Lrrcc1	2985	43.82	0.07
Llgl1	3183	43.44	0.07
Oser1	873	43.14	0.07
Septin10	1359	42.96	0.07
Ubap1	1509	42.67	0.08
Wars1-2	1428	42.07	0.07
Xpo5	3615	41.64	0.07
Mrpl32	561	41.07	0.07
Pitrm1	3108	40.93	0.06
Itgb1bp1	600	40.42	0.07
Pip5k1a	1644	40.22	0.07
Mettl16	1662	39.25	0.07
C8BH16orf72	825	39.05	0.06
Prkaa1	1680	38.69	0.07
Fyn	1605	38.69	0.08
Ranbp9	2133	38.37	0.07
Poglut1	1179	38.16	0.08
Anapc10	558	38.06	0.08
Slc31a1	573	37.62	0.07
Acin1	3705	37.32	0.06
Rnf34	1137	36.89	0.07
Rabgap1	3195	36.74	0.07
Mast2	5394	36.37	0.07
Tma16	678	35.93	0.07
Pus7	1974	35.58	0.07
Exosc2	882	35.48	0.07
Stk38	1398	35.32	0.08
Kdm4a	3192	35.14	0.07
Frmd4a	3174	35.11	0.07
CXHXorf56	669	35.06	0.07
Ppp2r1b	2007	34.87	0.07
Ppard	1323	34.85	0.07
Cux1	4833	34.51	0.07
LOC114697426	606	34.3	0.06
Srpx2	1398	33.97	0.07
Ice1	6675	33.67	0.07
Nudcd1	1746	33.51	0.07
Tubgcp4	2004	33.25	0.07
Bcl7c	729	32.77	0.07
Arsk	1626	31.65	0.08
Krit1	2211	31.61	0.07
Rit1	660	31.42	0.08
Mafg	627	31.1	0.07
Mdc1	5028	30.53	0.07
Osmr	2925	30.46	0.07
Sgpl1	1707	29.94	0.07
Acbd3	1587	29.82	0.07
Creb3l2	1473	29.75	0.07
Dicer1	5760	29.72	0.07
Ids	1224	29.46	0.07
Dysf	6348	29.3	0.08
Tbc1d1	3765	29.11	0.07
Alg13	3423	28.69	0.07
Arhgef7	2793	28.55	0.07
LOC114682206	1830	28.19	0.07
Cog3	2487	27.69	0.07
Cdc37l1	1008	27.69	0.08
Dimt1	942	27.67	0.07
Nup188	5274	27.42	0.07
Plekha3	897	27.39	0.07
Gapvd1	4458	27.02	0.08
[truncated: 6,355 more rows]
